# Supplementary material for: Functional analysis finds differences on the muscle transcriptome of pigs fed an n-3 PUFA-enriched diet with or without antioxidant supplementations
Source: PLoS One. 2019 Feb 20;14(2):e0212449. doi: 10.1371/journal.pone.0212449 (PMC6382273; doi:10.1371/journal.pone.0212449)
Supplement: S2 Table — (XLSX) [file pone.0212449.s002.xlsx]

## Sheet: READS
Sample	Diet	Sequences (strand 1)	Sequences (strand 2)	Total Sequences (strand 1+2)	Trimmed_reads	Unmapped (%)	Multiple Mapped (%)	Chimeric Mapped (%)*	Uniquely Mapped (%)
6	L	15452512	15452512	30905024	29704576	10.82	5.99	1.59	81.45
8	L	13908762	13908762	27817524	26259332	9.85	5.47	1.85	82.76
9	L	15976939	15976939	31953878	30714250	10.23	5.85	1.52	82.26
10	L	17174540	17174540	34349080	32968058	11.05	6	1.64	81.13
11	L	17414226	17414226	34828452	33523728	10.35	5.88	1.55	82.05
12	L	17246132	17246132	34492264	32778670	11.85	6.44	1.51	79.98
31	L	14471427	14471427	28942854	28655406	11.31	6.77	1.01	80.67
32	L	12477450	12477450	24954900	24715784	10.47	6.25	1.16	82.02
33	L	12974371	12974371	25948742	25633746	12.14	6.65	0.83	80.24
34	L	11403686	11403686	22807372	22586936	12.76	6.13	1.28	79.71
35	L	12534078	12534078	25068156	24821832	10.99	6.69	1.04	81.09
36	L	17320618	17320618	34641236	33224538	12.15	6.7	1.87	79.13
13	LES	13209059	13209059	26418118	26144096	11.2	6.16	0.92	81.62
14	LES	16449679	16449679	32899358	31655700	11.69	6.17	1.41	80.55
15	LES	17059831	17059831	34119662	32701462	10.52	6.52	1.57	81.26
16	LES	17533837	17533837	35067674	33826180	10.43	6.05	1.54	81.85
17	LES	13905859	13905859	27811718	26535620	10.59	6.05	1.71	81.51
18	LES	14116063	14116063	28232126	27152702	12.04	6.69	1.38	79.75
37	LES	11995565	11995565	23991130	23782466	11.75	5.88	1.31	80.95
38	LES	10588464	10588464	21176928	20925954	12.38	5.66	1.52	80.33
39	LES	17665490	17665490	35330980	34136678	10.88	7	1.44	80.43
40	LES	17203151	17203151	34406302	33204032	11.71	5.81	1.6	80.77
41	LES	14287420	14287420	28574840	27522660	10.69	6.02	1.35	81.87
42	LES	17274474	17274474	34548948	32971426	10.62	6.22	1.61	81.42
19	LPE	16786939	16786939	33573878	32256796	10.31	6.38	1.84	81.25
20	LPE	16052676	16052676	32105352	30753606	11.67	5.76	1.71	80.75
21	LPE	11974411	11974411	23948822	23711498	11.94	6.5	0.88	80.55
22	LPE	18407201	18407201	36814402	35482656	11.01	6.23	1.45	81.19
23	LPE	13247963	13247963	26495926	26244472	12.3	6.9	1.06	79.53
24	LPE	19899598	19899598	39799196	38314970	11.62	7.22	1.48	79.46
43	LPE	15204776	15204776	30409552	29189768	9.14	5.77	1.47	83.55
44	LPE	11461974	11461974	22923948	21811048	10.81	5.61	1.83	81.64
45	LPE	15916725	15916725	31833450	30256624	11.36	5.85	1.68	81.01
46	LPE	11677680	11677680	23355360	23124250	12.15	6.17	1.12	80.43
47	LPE	15301870	15301870	30603740	29002990	11.94	5.5	2.42	80.07
*In this contest chimeric alignments are considered the ones where forward and reverse reads overlap
