# Supplementary material for: Functional analysis finds differences on the muscle transcriptome of pigs fed an n-3 PUFA-enriched diet with or without antioxidant supplementations
Source: PLoS One. 2019 Feb 20;14(2):e0212449. doi: 10.1371/journal.pone.0212449 (PMC6382273; doi:10.1371/journal.pone.0212449)
Supplement: S3 Table — (XLSX) [file pone.0212449.s003.xlsx]

## Sheet: All DEGs
Diet comparison	Locus	X_mean	Y_mean	FDR	log2FC	Symbol	NCBI	TranscriptID	Description	Ensembl
LvsLES	gene21352	8347.52	6874.24	0.0333768	0.280148	EIF4A2	XM_021068176	XM_021068176.1	eukaryotic translation initiation factor 4A2, transcript variant X3	ENSSSCG00000011803
LvsLES	gene742	4510.96	3788.63	0.0340123	0.251759	RPL17	XM_021077855	XM_021077855.1	ribosomal protein L17, transcript variant X1	ENSSSCG00000035007
LvsLES	gene23069	5772.25	4852.02	0.0349316	0.250548	RPS24	XM_005671129	XM_005671129.3	ribosomal protein S24, transcript variant X3	ENSSSCG00000039544
LvsLES	gene15372	6307.41	5347.2	0.0425823	0.238263	RPS3A	NM_001137619	NM_001137619.1	ribosomal protein S3A	ENSSSCG00000009019
LvsLPE	gene28895	201.839	17.2558	0.0182413	3.54805	LOC110258346			immunoglobulin heavy constant gamma 4-like, transcript variant X2
LvsLPE	gene10577	827.477	260.193	0	1.66914	LOC110260979	XR_002344637	XR_002344637.1	uncharacterized LOC110260979
LvsLPE	gene11834	31.7299	10.1973	0.0151286	1.63765	CATSPER4	XM_021093374	XM_021093374.1	cation channel sperm associated 4, transcript variant X1	ENSSSCG00000026526
LvsLPE	gene26283	16.9645	5.76181	0.0395813	1.55793	LOC110257607			pseudogene
LvsLPE	gene2677	7375.87	2594.31	2.9976e-15	1.50746	LOC100513133	XR_115737	XR_115737.4	uncharacterized LOC100513133
LvsLPE	gene15284	40.8602	14.4762	0.0175102	1.49701	CXCL2	NM_001001861	NM_001001861.2	chemokine (C-X-C motif) ligand 2
LvsLPE	gene6950	25.9158	9.22988	0.0195505	1.48945	WDR97	XM_021090547	XM_021090547.1	WD repeat domain 97	ENSSSCG00000005916
LvsLPE	gene11457	22.2968	8.34448	0.0209359	1.41794	PLEKHN1	XM_021095175	XM_021095175.1	pleckstrin homology domain containing N1, transcript variant X1	ENSSSCG00000030000;ENSSSCG00000030505
LvsLPE	gene9854	17.1163	6.58	0.0282279	1.37921	LOC110260787	XR_002344201	XR_002344201.1	uncharacterized LOC110260787
LvsLPE	gene25834	504.789	196.389	0.00379727	1.36197	MYH7B	XM_021077548	XM_021077548.1	myosin heavy chain 7B, transcript variant X2	ENSSSCG00000007288
LvsLPE	gene9972	20.5017	8.14209	0.0209149	1.33227	CEP290	XM_021092777	XM_021092777.1	centrosomal protein 290	ENSSSCG00000000926
LvsLPE	gene14795	70.3776	27.9768	0.0163541	1.33088	LOC110262049	XR_002346549	XR_002346549.1	uncharacterized LOC110262049
LvsLPE	gene12461	117.858	47.3687	0.0043345	1.31504	MYSM1	XM_021096571	XM_021096571.1	Myb like, SWIRM and MPN domains 1, transcript variant X6	ENSSSCG00000003830
LvsLPE	gene23449	145.238	58.9866	0.00789974	1.29996	PCGF6	XM_021073477	XM_021073477.1	polycomb group ring finger 6, transcript variant X1	ENSSSCG00000010594
LvsLPE	gene20476	110.802	45.5739	0.0131337	1.2817	ALS2CL	XM_021068644	XM_021068644.1	ALS2 C-terminal like, transcript variant X1	ENSSSCG00000021997
LvsLPE	gene14672	29.716	12.5633	0.023789	1.24202	LOC100525590	XR_116071	XR_116071.3	uncharacterized LOC100525590
LvsLPE	gene15157	38.9969	16.7874	0.04658	1.21598	CEP135	XM_021101350	XM_021101350.1	centrosomal protein 135, transcript variant X1	ENSSSCG00000022283
LvsLPE	gene28323	12.595	5.44564	0.0363492	1.20968	LOC100519166	XM_021081021	XM_021081021.1	uncharacterized LOC100519166
LvsLPE	gene18346	28.6432	12.4069	0.0179762	1.20705	STOML3	XM_021065276	XM_021065276.1	stomatin like 3, transcript variant X7	ENSSSCG00000009366
LvsLPE	gene24150	17.8322	7.77651	0.0365889	1.19729	SLC4A10	XM_021075903	XM_021075903.1	solute carrier family 4 member 10	ENSSSCG00000015893
LvsLPE	gene21647	32.0974	14.159	0.0193109	1.18074	NFKBIZ	XM_021068448	XM_021068448.1	NFKB inhibitor zeta, transcript variant X1	ENSSSCG00000011951
LvsLPE	gene4142	15.2034	6.70979	0.0276143	1.18005	PRR22	XM_021084021	XM_021084021.1	proline rich 22, transcript variant X2
LvsLPE	gene14444	275.651	121.684	0.0049433	1.1797	SRSF5	XM_001927419	XM_001927419.6	serine and arginine rich splicing factor 5, transcript variant X1
LvsLPE	gene9143	199.003	87.9229	0.00259102	1.17848	PAN2	XM_005655618	XM_005655618.3	PAN2 poly(A) specific ribonuclease subunit, transcript variant X10
LvsLPE	gene19360	24.1828	10.7315	0.0383166	1.17213	PNMT	XM_021066037	XM_021066037.1	phenylethanolamine N-methyltransferase, transcript variant X1	ENSSSCG00000017501
LvsLPE	gene4390	123.435	54.7926	0.00763362	1.17169	FAM193B	NM_001243850	NM_001243850.1	family with sequence similarity 193 member B	ENSSSCG00000014038
LvsLPE	gene16320	131.819	58.696	0.000570219	1.16722	CREBZF	XM_005667197	XM_005667197.3	CREB/ATF bZIP transcription factor, transcript variant X5	ENSSSCG00000014907
LvsLPE	gene3049	389.272	173.764	0.0138561	1.16365	FNBP4	XM_021083063	XM_021083063.1	formin binding protein 4	ENSSSCG00000030610
LvsLPE	gene24511	25.5367	11.4029	0.0315211	1.16318	ERBB4	XM_021075968	XM_021075968.1	erb-b2 receptor tyrosine kinase 4	ENSSSCG00000016160
LvsLPE	gene25637	33.5359	14.9774	0.0172386	1.16292	NAPB	XM_003134297	XM_003134297.4	NSF attachment protein beta	ENSSSCG00000031219
LvsLPE	gene26745	45.3309	20.3083	0.0175795	1.15843	HOXA5	NM_001195232	NM_001195232.1	homeobox A5
LvsLPE	gene1865	16.4	7.37609	0.0282353	1.15277	SPAG8	XM_005660229	XM_005660229.3	sperm associated antigen 8	ENSSSCG00000025842
LvsLPE	gene19492	421.167	190.161	0	1.14717	LUC7L3	XM_005668922	XM_005668922.3	LUC7 like 3 pre-mRNA splicing factor, transcript variant X12	ENSSSCG00000017555
LvsLPE	gene24376	209.013	94.9729	0.0163994	1.13801	SLC39A10	XM_021075818	XM_021075818.1	solute carrier family 39 member 10, transcript variant X2	ENSSSCG00000031954
LvsLPE	gene2776	22.7442	10.355	0.0364166	1.13517	LOC100627892	XR_002341464	XR_002341464.1	uncharacterized LOC100627892, transcript variant X9
LvsLPE	gene321	130.491	59.6934	0.0269805	1.12831	KIAA0408	XM_013988435	XM_013988435.2	KIAA0408 ortholog, transcript variant X1	ENSSSCG00000004215
LvsLPE	gene27225	38.7214	17.888	0.0194578	1.11414	ZNF674	XM_021080405	XM_021080405.1	zinc finger protein 674, transcript variant X1	ENSSSCG00000012264
LvsLPE	gene9619	90.6791	42.1297	0.0140959	1.10593	NCAPD2	XM_021092430	XM_021092430.1	non-SMC condensin I complex subunit D2, transcript variant X2	ENSSSCG00000000693
LvsLPE	gene16384	188.962	87.9344	0.0015613	1.10359	TAF1D	XM_021062674	XM_021062674.1	TATA-box binding protein associated factor, RNA polymerase I subunit D, transcript variant X32	ENSSSCG00000038682
LvsLPE	gene941	15.7872	7.36056	0.0289958	1.10087	MYEF2	XM_013985472	XM_013985472.2	myelin expression factor 2, transcript variant X3	ENSSSCG00000004661
LvsLPE	gene13410	18.3976	8.60076	0.0207916	1.09698	LOC102162214	XR_002345648	XR_002345648.1	uncharacterized LOC102162214	ENSSSCG00000001516
LvsLPE	gene26744	61.2775	29.0052	0.0253965	1.07905	HOXA6	XM_005673298	XM_005673298.3	homeobox A6	ENSSSCG00000016703
LvsLPE	gene7576	27.5108	13.0746	0.023875	1.07323	GORAB	XM_021089423	XM_021089423.1	golgin, RAB6 interacting, transcript variant X1	ENSSSCG00000006280
LvsLPE	gene14711	16.5243	7.85379	0.036711	1.07312	MEG3	NR_021488	NR_021488.1	maternally expressed 3
LvsLPE	gene20817	49.0124	23.4906	0.024159	1.06106	TTLL3	XM_021069309	XM_021069309.1	tubulin tyrosine ligase like 3, transcript variant X3	ENSSSCG00000011553
LvsLPE	gene22238	25.6365	12.3003	0.0466207	1.05951	HPGD	XM_021071975	XM_021071975.1	hydroxyprostaglandin dehydrogenase 15-(NAD), transcript variant X2	ENSSSCG00000009699
LvsLPE	gene22706	103.171	49.659	0.0172847	1.05491	MMP11	XM_001929445	XM_001929445.5	matrix metallopeptidase 11, transcript variant X1	ENSSSCG00000010071
LvsLPE	gene23248	6.65106	3.20878	0.0401519	1.05156	KIF20B	XM_005671270	XM_005671270.3	kinesin family member 20B, transcript variant X1	ENSSSCG00000010457
LvsLPE	gene57	12.106	5.86943	0.0409013	1.04443	LOC106506356	XR_001301609	XR_001301609.2	uncharacterized LOC106506356
LvsLPE	gene27465	42.3679	20.6083	0.0195709	1.03974	LOC102165633	XR_001302653	XR_001302653.2	uncharacterized LOC102165633
LvsLPE	gene19037	73.0511	35.5593	0.020048	1.03868	LOC100520512	XM_021068090	XM_021068090.1	ATP-binding cassette sub-family A member 8, transcript variant X2	ENSSSCG00000026473
LvsLPE	gene17167	22.285	10.856	0.0311193	1.03758	LOC106504985	XR_001299006	XR_001299006.2	uncharacterized LOC106504985
LvsLPE	gene16163	44.2534	21.6466	0.0205544	1.03165	IL18BP	XM_003129617	XM_003129617.5	interleukin 18 binding protein, transcript variant X2
LvsLPE	gene1921	39.6138	19.4412	0.0185844	1.02688	XPA	XM_003122025	XM_003122025.4	XPA, DNA damage recognition and repair factor, transcript variant X1	ENSSSCG00000005368
LvsLPE	gene14367	70.37	34.6783	0.0200319	1.02093	LOC100152407	NR_033705	NR_033705.1	uncharacterized LOC100152407
LvsLPE	gene19268	31.5684	15.5693	0.0312865	1.01978	KLHL11	XM_021066993	XM_021066993.1	kelch like family member 11	ENSSSCG00000032404
LvsLPE	gene25119	25.6575	12.7152	0.0284777	1.01283	ADAMTS6	XM_021076778	XM_021076778.1	ADAM metallopeptidase with thrombospondin type 1 motif 6	ENSSSCG00000016943
LvsLPE	gene23813	183.857	91.6473	0.0165398	1.00442	CCNT2	XM_021075754	XM_021075754.1	cyclin T2, transcript variant X1	ENSSSCG00000015697
LvsLPE	gene18931	14.3901	7.23677	0.039234	0.991659	CDK3	XM_003131201	XM_003131201.3	cyclin dependent kinase 3, transcript variant X3	ENSSSCG00000017193
LvsLPE	gene11486	366.033	184.095	0.00183548	0.991521	CCNL2	XM_021097448	XM_021097448.1	cyclin L2, transcript variant X4	ENSSSCG00000003354
LvsLPE	gene24332	28.174	14.2484	0.0364621	0.983561	TFPI	XM_013984329	XM_013984329.2	tissue factor pathway inhibitor, transcript variant X4	ENSSSCG00000016032
LvsLPE	gene8419	85.2971	43.2254	0.018408	0.980617	CDC14A	XM_021090137	XM_021090137.1	cell division cycle 14A, transcript variant X9	ENSSSCG00000006864
LvsLPE	gene1391	170.789	86.5721	0.0161937	0.980238	PRPF39	XM_001927120	XM_001927120.5	pre-mRNA processing factor 39, transcript variant X1	ENSSSCG00000004997
LvsLPE	gene11390	33.7261	17.1095	0.0363368	0.979066	LOC110261314	XM_021097307	XM_021097307.1	zinc finger protein OZF-like, transcript variant X1	ENSSSCG00000033232
LvsLPE	gene26247	21.0582	10.6932	0.0297826	0.977685	WDR60	XM_021079024	XM_021079024.1	WD repeat domain 60, transcript variant X1	ENSSSCG00000038486
LvsLPE	gene18911	120.788	61.3407	0.0172861	0.977557	LOC100517116	XR_299228	XR_299228.3	uncharacterized LOC100517116, transcript variant X1
LvsLPE	gene16856	58.1576	29.5645	0.0363464	0.9761	FMO2	XM_021063190	XM_021063190.1	flavin containing monooxygenase 2, transcript variant X3	ENSSSCG00000015267;ENSSSCG00000015268
LvsLPE	gene11080	44.9914	23.1197	0.0365581	0.960526	ZNF473	XM_021094774	XM_021094774.1	zinc finger protein 473, transcript variant X5	ENSSSCG00000037710
LvsLPE	gene602	16.6001	8.53073	0.0460783	0.960451	LOC106508920	XR_002343830	XR_002343830.1	uncharacterized LOC106508920
LvsLPE	gene11456	25.1168	12.9509	0.0363552	0.955606	KLHL17	XM_021095164	XM_021095164.1	kelch like family member 17, transcript variant X3
LvsLPE	gene17195	79.5237	41.0234	0.0178017	0.954939	LOC106504991	XM_013979822	XM_013979822.2	translation initiation factor IF-2-like
LvsLPE	gene21025	11.9869	6.19411	0.0465081	0.952485	TRPC1	XM_021068257	XM_021068257.1	transient receptor potential cation channel subfamily C member 1, transcript variant X1	ENSSSCG00000011681
LvsLPE	gene11196	17.7681	9.19364	0.0459615	0.95058	LOC102163603	XM_021097570	XM_021097570.1	zinc finger protein 665-like
LvsLPE	gene30302	39.9276	20.6839	0.0269759	0.948882	DIP2A	XM_021082484	XM_021082484.1	disco interacting protein 2 homolog A, transcript variant X10
LvsLPE	gene506	361.013	187.361	0.00742619	0.946226	PNISR	XM_021079463	XM_021079463.1	PNN interacting serine and arginine rich protein, transcript variant X1	ENSSSCG00000037594
LvsLPE	gene12633	21.6914	11.3043	0.0367515	0.940252	PTCH2	XM_021096764	XM_021096764.1	patched 2, transcript variant X5	ENSSSCG00000031977
LvsLPE	gene21770	19.9028	10.376	0.0453183	0.939719	CADM2	XM_021071360	XM_021071360.1	cell adhesion molecule 2, transcript variant X3
LvsLPE	gene9756	98.7935	51.5547	0.0316774	0.938311	SLC38A4	XM_021092580	XM_021092580.1	solute carrier family 38 member 4, transcript variant X1	ENSSSCG00000026597
LvsLPE	gene12173	35.6394	18.6085	0.0314678	0.937514	GREB1L	XM_021096163	XM_021096163.1	growth regulation by estrogen in breast cancer 1 like	ENSSSCG00000003699
LvsLPE	gene10395	14.6843	7.66753	0.0474573	0.937438	EXOC3L1	XM_003126935	XM_003126935.4	exocyst complex component 3 like 1, transcript variant X2	ENSSSCG00000002788
LvsLPE	gene12063	92.1529	48.2049	0.0270424	0.934848	TRIT1	XM_021095994	XM_021095994.1	tRNA isopentenyltransferase 1, transcript variant X5	ENSSSCG00000003667
LvsLPE	gene13879	109.561	57.631	0.0292293	0.926821	MAN2C1	XM_005666137	XM_005666137.2	mannosidase alpha class 2C member 1, transcript variant X2	ENSSSCG00000001881
LvsLPE	gene16964	703.023	370.112	0.0216979	0.925608	AKAP9	XM_021102183	XM_021102183.1	A-kinase anchoring protein 9, transcript variant X6	ENSSSCG00000015310
LvsLPE	gene10402	29.5154	15.5783	0.0381055	0.921926	SLC9A5	XM_021094077	XM_021094077.1	solute carrier family 9 member A5, transcript variant X4	ENSSSCG00000002783
LvsLPE	gene23936	28.722	15.2011	0.036329	0.917981	WDR17	XM_021075880	XM_021075880.1	WD repeat domain 17, transcript variant X7	ENSSSCG00000015766
LvsLPE	gene27664	75.1438	39.8166	0.0199917	0.916284	RBM41	XM_013983724	XM_013983724.2	RNA binding motif protein 41, transcript variant X1	ENSSSCG00000012556
LvsLPE	gene26614	16.4161	8.70675	0.0420758	0.914909	CTTNBP2	XM_021078653	XM_021078653.1	cortactin binding protein 2, transcript variant X1	ENSSSCG00000016625
LvsLPE	gene4685	51.5062	27.6106	0.0366124	0.899524	LVRN	XM_013995045	XM_013995045.2	laeverin, transcript variant X2	ENSSSCG00000014221
LvsLPE	gene331	37.5853	20.1496	0.0285447	0.899419	TRMT11	XM_013992581	XM_013992581.2	tRNA methyltransferase 11 homolog, transcript variant X3	ENSSSCG00000004220
LvsLPE	gene24412	545.242	292.937	0.00249598	0.896309	CLK1	XM_021074508	XM_021074508.1	CDC like kinase 1, transcript variant X1	ENSSSCG00000016095
LvsLPE	gene14548	29.6019	15.9176	0.0406086	0.895064	NOXRED1	XM_013989197	XM_013989197.2	NADP dependent oxidoreductase domain containing 1, transcript variant X2	ENSSSCG00000030069
LvsLPE	gene20678	15.8077	8.50042	0.0418431	0.895018	CCDC66	XM_021068981	XM_021068981.1	coiled-coil domain containing 66, transcript variant X1	ENSSSCG00000021439
LvsLPE	gene20481	36.2009	19.4727	0.0430264	0.894577	LOC100516643	XR_002337514	XR_002337514.1
LvsLPE	gene23321	34.899	18.826	0.0364705	0.890462	ZNF518A	XM_013983638	XM_013983638.2	zinc finger protein 518A, transcript variant X10
LvsLPE	gene9707	22.2634	12.0215	0.0364268	0.889052	LOC110260761	XR_002344150	XR_002344150.1	uncharacterized LOC110260761
LvsLPE	gene1030	21.176	11.4584	0.0331469	0.88603	PLA2G4B	NM_001204400	NM_001204400.1	phospholipase A2 group IVB
LvsLPE	gene6060	14.2599	7.71769	0.0461477	0.885727	LOC106509733	XR_002342494	XR_002342494.1	uncharacterized LOC106509733, transcript variant X5	ENSSSCG00000035273
LvsLPE	gene9610	8.93427	4.84209	0.0423597	0.883718	ACRBP	XM_003126533	XM_003126533.4	acrosin binding protein	ENSSSCG00000000700
LvsLPE	gene21618	25.8909	14.037	0.0383125	0.883208	DZIP3	XM_021070424	XM_021070424.1	DAZ interacting zinc finger protein 3, transcript variant X7	ENSSSCG00000011940
LvsLPE	gene6359	21.7751	11.8091	0.0359553	0.88278	ASPRV1	XM_021087405	XM_021087405.1	aspartic peptidase, retroviral-like 1, transcript variant X1	ENSSSCG00000033099
LvsLPE	gene25846	44.3004	24.033	0.0305649	0.882304	CEP250	XM_001929408	XM_001929408.4	centrosomal protein 250, transcript variant X1	ENSSSCG00000021138
LvsLPE	gene22840	19.4535	10.5962	0.040877	0.876484	MAP10	XM_005670971	XM_005670971.3	microtubule associated protein 10
LvsLPE	gene4503	114.775	62.6496	0.0279401	0.873429	PAPD4	XM_003123752	XM_003123752.6	poly(A) RNA polymerase D4, non-canonical, transcript variant X5
LvsLPE	gene17831	13.2923	7.26417	0.0413427	0.871724	RMI1	XM_005668027	XM_005668027.3	RecQ mediated genome instability 1, transcript variant X1
LvsLPE	gene9306	81.3089	44.4414	0.0252859	0.87151	ZFC3H1	XM_021092001	XM_021092001.1	zinc finger C3H1-type containing	ENSSSCG00000000509
LvsLPE	gene13635	67.0761	36.7077	0.0283462	0.869715	CD2AP	XM_021098032	XM_021098032.1	CD2 associated protein, transcript variant X2	ENSSSCG00000030197
LvsLPE	gene25180	131.829	72.1457	0.0211426	0.86968	LOC102164640	XR_001304762	XR_001304762.2	uncharacterized LOC102164640, transcript variant X4
LvsLPE	gene11263	445.712	244.6	0.0145541	0.865687	LENG8	XM_021094969	XM_021094969.1	leukocyte receptor cluster member 8, transcript variant X5	ENSSSCG00000030857
LvsLPE	gene27814	36.4353	20.0186	0.0366082	0.863997	ZNF280C	XM_003135372	XM_003135372.4	zinc finger protein 280C, transcript variant X1	ENSSSCG00000012659
LvsLPE	gene15048	20.1159	11.0719	0.0472974	0.861442	LNX1	XM_021101221	XM_021101221.1	ligand of numb-protein X 1, transcript variant X8	ENSSSCG00000008838
LvsLPE	gene1794	12.9923	7.16158	0.0447025	0.859307	TRPM6	XM_021064975	XM_021064975.1	transient receptor potential cation channel subfamily M member 6, transcript variant X8	ENSSSCG00000005269
LvsLPE	gene1669	11.3202	6.25573	0.0397248	0.855648	CNTLN	XM_021063284	XM_021063284.1	centlein, transcript variant X4	ENSSSCG00000005178
LvsLPE	gene17606	21.8152	12.0709	0.036589	0.8538	HHIPL2	XM_005667921	XM_005667921.3	HHIP like 2, transcript variant X1	ENSSSCG00000010832;ENSSSCG00000010833
LvsLPE	gene16849	19.8389	11.0196	0.0466144	0.848268	GUCY1A2	XM_003130093	XM_003130093.6	guanylate cyclase 1 soluble subunit alpha 2	ENSSSCG00000024613
LvsLPE	gene27883	18.0952	10.0517	0.0363348	0.848159	MAP7D3	XM_005657925	XM_005657925.3	MAP7 domain containing 3, transcript variant X3	ENSSSCG00000012700
LvsLPE	gene24360	16.0319	8.90907	0.0453046	0.847597	NEMP2	XM_021076065	XM_021076065.1	nuclear envelope integral membrane protein 2, transcript variant X7
LvsLPE	gene21269	87.5392	48.7182	0.0203666	0.845469	TTC14	XM_001927185	XM_001927185.5	tetratricopeptide repeat domain 14, transcript variant X1
LvsLPE	gene22389	30.1855	16.9027	0.0364609	0.836602	LOC106505536	XR_001300056	XR_001300056.2	uncharacterized LOC106505536
LvsLPE	gene16218	24.5411	13.7529	0.0466672	0.835461	XRRA1	XM_021062500	XM_021062500.1	X-ray radiation resistance associated 1, transcript variant X10	ENSSSCG00000021702
LvsLPE	gene373	521.956	292.524	0.0138163	0.835371	PLN	NM_214213	NM_214213.1	phospholamban
LvsLPE	gene10686	73.2717	41.1124	0.0293029	0.833681	LOC100739425	XM_013998461	XM_013998461.2	zinc finger protein 30 homolog, transcript variant X9	ENSSSCG00000029408
LvsLPE	gene9214	21.1504	11.876	0.0405075	0.83263	LRIG3	XM_001927828	XM_001927828.6	leucine rich repeats and immunoglobulin like domains 3	ENSSSCG00000000455
LvsLPE	gene12420	39.9308	22.4658	0.035939	0.829771	EFCAB7	XM_013988883	XM_013988883.2	EF-hand calcium binding domain 7, transcript variant X1	ENSSSCG00000003814
LvsLPE	gene21170	20.6012	11.596	0.0424577	0.829099	TRIM59	XM_005669954	XM_005669954.3	tripartite motif containing 59, transcript variant X1	ENSSSCG00000011732
LvsLPE	gene11932	6.68621	3.76693	0.0462559	0.827801	LOC110261130	XR_002344963	XR_002344963.1	uncharacterized LOC110261130
LvsLPE	gene25277	62.6195	35.356	0.0225068	0.824656	PWWP2A	XM_021076910	XM_021076910.1	PWWP domain containing 2A, transcript variant X3	ENSSSCG00000017038
LvsLPE	gene1010	99.5982	56.3563	0.0177747	0.821544	CDAN1	XM_021097154	XM_021097154.1	codanin 1	ENSSSCG00000004719
LvsLPE	gene7367	11.1558	6.31444	0.0478964	0.821074	LRRCC1	XM_021089164	XM_021089164.1	leucine rich repeat and coiled-coil centrosomal protein 1, transcript variant X3	ENSSSCG00000006146
LvsLPE	gene26163	14.4936	8.21022	0.0467458	0.81992	SYCP2	XM_021078150	XM_021078150.1	synaptonemal complex protein 2, transcript variant X1	ENSSSCG00000007529
LvsLPE	gene24330	75.4834	42.773	0.0356186	0.819459	CALCRL	XM_021074680	XM_021074680.1	calcitonin receptor like receptor, transcript variant X4	ENSSSCG00000016031
LvsLPE	gene372	383.808	217.506	0.016185	0.819329	CEP85L	XM_003121248	XM_003121248.5	centrosomal protein 85 like	ENSSSCG00000004249
LvsLPE	gene16762	65.7799	37.4068	0.0282041	0.814345	MSANTD2	XM_003130028	XM_003130028.4	Myb/SANT DNA binding domain containing 2, transcript variant X2	ENSSSCG00000015201
LvsLPE	gene8397	97.0058	55.1656	0.0194771	0.814302	RNPC3	XM_013997339	XM_013997339.2	RNA binding region (RNP1, RRM) containing 3, transcript variant X1
LvsLPE	gene22287	39.7137	22.6086	0.0492082	0.812768	ZNF10	XM_021072890	XM_021072890.1	zinc finger protein 10, transcript variant X2	ENSSSCG00000033616
LvsLPE	gene20441	71.0705	40.4864	0.0354818	0.811814	ZNF197	XM_013981533	XM_013981533.2	zinc finger protein 197, transcript variant X7	ENSSSCG00000011304
LvsLPE	gene11830	106.845	60.9035	0.0362847	0.810924	PDIK1L	XM_005665135	XM_005665135.3	PDLIM1 interacting kinase 1 like, transcript variant X3	ENSSSCG00000030660
LvsLPE	gene20101	52.4791	29.9163	0.0275752	0.810813	ADPRM	XM_021066275	XM_021066275.1	ADP-ribose/CDP-alcohol diphosphatase, manganese dependent, transcript variant X3
LvsLPE	gene4558	62.2909	35.5874	0.0303372	0.807657	CETN3	XM_003123777	XM_003123777.3	centrin 3
LvsLPE	gene7602	80.5731	46.0324	0.0365872	0.807647	LOC106510102	XM_021089444	XM_021089444.1	uncharacterized LOC106510102, transcript variant X1
LvsLPE	gene2035	177.89	101.985	0.0458269	0.802633	MUSK	XM_021074436	XM_021074436.1	muscle associated receptor tyrosine kinase, transcript variant X1	ENSSSCG00000005456
LvsLPE	gene11105	78.4539	44.999	0.0301879	0.801953	LOC100620498	XM_021094820	XM_021094820.1	uncharacterized LOC100620498, transcript variant X11
LvsLPE	gene26075	54.5158	31.381	0.0368235	0.796783	RIPOR3	XM_005673005	XM_005673005.3	RIPOR family member 3, transcript variant X1	ENSSSCG00000007470
LvsLPE	gene4759	25.3707	14.6046	0.0375284	0.796743	LOC100516424	XM_021084715	XM_021084715.1	uncharacterized LOC100516424, transcript variant X8
LvsLPE	gene27940	56.2657	32.4103	0.0277366	0.795803	FMR1	XM_005673954	XM_005673954.3	fragile X mental retardation 1, transcript variant X2	ENSSSCG00000012727
LvsLPE	gene27760	876.344	504.937	0.00481328	0.795395	ATP1B4	XM_005673853	XM_005673853.3	ATPase Na+/K+ transporting family member beta 4, transcript variant X1	ENSSSCG00000012606
LvsLPE	gene4760	830.781	479.35	0.00645562	0.793389	SLC12A2	XM_003123899	XM_003123899.5	solute carrier family 12 member 2, transcript variant X1	ENSSSCG00000014255
LvsLPE	gene21649	35.9077	20.7232	0.0366292	0.793045	CEP97	XM_021070500	XM_021070500.1	centrosomal protein 97	ENSSSCG00000011949
LvsLPE	gene17431	34.0336	19.6495	0.0461973	0.792469	PROX1	XM_005656755	XM_005656755.3	prospero homeobox 1, transcript variant X8	ENSSSCG00000015584
LvsLPE	gene18725	45.418	26.231	0.0366933	0.791988	MCF2L	XM_021065972	XM_021065972.1	MCF.2 cell line derived transforming sequence like, transcript variant X26	ENSSSCG00000021158
LvsLPE	gene23530	135.267	78.1377	0.0205243	0.791723	CCDC186	XM_001927027	XM_001927027.7	coiled-coil domain containing 186	ENSSSCG00000010648
LvsLPE	gene21215	126.35	73.1309	0.0270084	0.788879	PHC3	XM_021069777	XM_021069777.1	polyhomeotic homolog 3, transcript variant X1	ENSSSCG00000030467
LvsLPE	gene4936	43.7304	25.3391	0.0364811	0.787273	APBB3	XM_003124011	XM_003124011.4	amyloid beta precursor protein binding family B member 3, transcript variant X4	ENSSSCG00000014365
LvsLPE	gene13583	36.0721	20.9239	0.0364582	0.78573	ABCC10	XM_021098753	XM_021098753.1	ATP binding cassette subfamily C member 10, transcript variant X1	ENSSSCG00000001680
LvsLPE	gene507	65.537	38.0496	0.0364399	0.78443	USP45	XM_013992722	XM_013992722.2	ubiquitin specific peptidase 45, transcript variant X2	ENSSSCG00000004351
LvsLPE	gene26687	125.492	73.0668	0.0182383	0.780313	LSM5	XM_005673272	XM_005673272.3	LSM5 homolog, U6 small nuclear RNA and mRNA degradation associated, transcript variant X1	ENSSSCG00000026064
LvsLPE	gene23265	308.702	179.788	0.0077194	0.779917	BTAF1	XM_003359291	XM_003359291.5	B-TFIID TATA-box binding protein associated factor 1, transcript variant X1	ENSSSCG00000010467
LvsLPE	gene831	786.223	458.044	0.00208776	0.779453	RORA	XM_021073474	XM_021073474.1	RAR related orphan receptor A, transcript variant X1
LvsLPE	gene17180	52.994	30.8771	0.0364253	0.779291	FAM185A	XM_021102564	XM_021102564.1	family with sequence similarity 185 member A, transcript variant X5	ENSSSCG00000015414
LvsLPE	gene11167	32.5422	18.9864	0.0379895	0.777345	ZNF331	XM_021097273	XM_021097273.1	zinc finger protein 331, transcript variant X5	ENSSSCG00000031793
LvsLPE	gene12180	18.0305	10.537	0.0465429	0.774973	MIR133A-2	NR_049174	NR_049174.1	ncRNA	ENSSSCG00000026111
LvsLPE	gene15565	125.315	73.3007	0.0213314	0.773658	LARP7	NM_001243815	NM_001243815.2	La ribonucleoprotein domain family member 7	ENSSSCG00000009119
LvsLPE	gene559	43.3746	25.4002	0.0383054	0.77201	AFG1L	XM_021090788	XM_021090788.1	AFG1 like ATPase, transcript variant X1	ENSSSCG00000040199
LvsLPE	gene25896	90.8824	53.2662	0.0366337	0.770781	LOC100627949	XR_002339946	XR_002339946.1	transposon Tf2-1 polyprotein
LvsLPE	gene27439	248.259	145.521	0.0162698	0.770623	TAF1	XM_021079951	XM_021079951.1	TATA-box binding protein associated factor 1, transcript variant X2	ENSSSCG00000027115
LvsLPE	gene21884	106.236	62.2818	0.0178008	0.770383	PAXBP1	XM_003132753	XM_003132753.5	PAX3 and PAX7 binding protein 1	ENSSSCG00000012037
LvsLPE	gene1573	21.5239	12.622	0.0421419	0.769995	IFT74	XM_013986009	XM_013986009.2	intraflagellar transport 74, transcript variant X3	ENSSSCG00000005124
LvsLPE	gene20304	12.7607	7.49391	0.0409308	0.767918	RBMS3	XM_021069971	XM_021069971.1	RNA binding motif single stranded interacting protein 3, transcript variant X2	ENSSSCG00000036381
LvsLPE	gene431	21.5233	12.6625	0.0364923	0.76534	TBX18	XM_001926951	XM_001926951.4	T-box 18	ENSSSCG00000004290
LvsLPE	gene1662	50.1881	29.5859	0.0278154	0.762433	HAUS6	XM_013993527	XM_013993527.2	HAUS augmin like complex subunit 6, transcript variant X2	ENSSSCG00000005173
LvsLPE	gene24924	72.4509	42.7183	0.0366348	0.762149	LMBRD2	XM_021076992	XM_021076992.1	LMBR1 domain containing 2, transcript variant X10	ENSSSCG00000016834
LvsLPE	gene23737	83.4739	49.237	0.02068	0.761583	RIF1	XM_021076097	XM_021076097.1	replication timing regulatory factor 1, transcript variant X4	ENSSSCG00000016395
LvsLPE	gene20295	138.188	81.5521	0.0326447	0.760837	SLC4A7	XM_021071464	XM_021071464.1	solute carrier family 4 member 7, transcript variant X3	ENSSSCG00000011218
LvsLPE	gene23286	29.5057	17.4168	0.039799	0.760513	TBC1D12	XM_005657433	XM_005657433.3	TBC1 domain family member 12, transcript variant X3	ENSSSCG00000010485
LvsLPE	gene21110	2114.6	1248.46	9.99201e-15	0.760232	MBNL1	XM_021069664	XM_021069664.1	muscleblind like splicing regulator 1, transcript variant X38	ENSSSCG00000011720
LvsLPE	gene21461	69.8648	41.2532	0.0267925	0.76006	SNX4	XM_021070204	XM_021070204.1	sorting nexin 4, transcript variant X2	ENSSSCG00000036828
LvsLPE	gene867	203.281	120.053	0.0214502	0.759806	TEX9	NM_001244599	NM_001244599.1	testis expressed 9	ENSSSCG00000004602
LvsLPE	gene17530	208.841	123.394	0.0177907	0.759135	EGFR	NM_214007	NM_214007.1	epidermal growth factor receptor	ENSSSCG00000022126
LvsLPE	gene9563	177.771	105.51	0.0350075	0.752638	SLC2A3	XM_021092391	XM_021092391.1	solute carrier family 2 member 3, transcript variant X1	ENSSSCG00000022925
LvsLPE	gene11189	34.1923	20.3602	0.0418722	0.747924	LOC106508676	XR_002345352	XR_002345352.1	zinc finger protein 665
LvsLPE	gene16470	60.6791	36.1408	0.036526	0.747571	KBTBD3	XM_003129820	XM_003129820.4	kelch repeat and BTB domain containing 3, transcript variant X1	ENSSSCG00000014999
LvsLPE	gene16419	29.366	17.5343	0.0448421	0.743972	CCDC82	XM_021062697	XM_021062697.1	coiled-coil domain containing 82, transcript variant X8	ENSSSCG00000014972
LvsLPE	gene1011	71.2115	42.5463	0.0300102	0.743075	STARD9	XM_021097164	XM_021097164.1	StAR related lipid transfer domain containing 9	ENSSSCG00000022039
LvsLPE	gene18481	58.3053	34.8904	0.0333386	0.740799	DGKH	XM_021065624	XM_021065624.1	diacylglycerol kinase eta	ENSSSCG00000009431
LvsLPE	gene1394	41.6054	24.8985	0.0363505	0.740712	MIS18BP1	XM_021101228	XM_021101228.1	MIS18 binding protein 1, transcript variant X3	ENSSSCG00000004999
LvsLPE	gene4376	50.7476	30.371	0.0334133	0.740644	ZNF354A	XM_021084345	XM_021084345.1	zinc finger protein 354A, transcript variant X1	ENSSSCG00000036688
LvsLPE	gene24443	65.1162	38.996	0.0309864	0.739693	NBEAL1	XM_021075105	XM_021075105.1	neurobeachin like 1, transcript variant X3	ENSSSCG00000016118
LvsLPE	gene23644	32.1632	19.2623	0.046292	0.739629	LOC102160213	XR_002338400	XR_002338400.1
LvsLPE	gene7328	58.6966	35.2114	0.0324118	0.737234	OTUD6B	XM_003125574	XM_003125574.4	OTU domain containing 6B	ENSSSCG00000006120
LvsLPE	gene13895	72.6666	43.6785	0.036562	0.734369	ULK3	XM_021099044	XM_021099044.1	unc-51 like kinase 3, transcript variant X6	ENSSSCG00000001898
LvsLPE	gene13596	539.762	324.848	0.0273825	0.73256	VEGFA	XM_013977975	XM_013977975.1	vascular endothelial growth factor A, transcript variant X1	ENSSSCG00000001695
LvsLPE	gene11409	226.381	136.498	0.0175812	0.729875	LOC100513362	XM_005664913	XM_005664913.3	zinc finger protein 211-like, transcript variant X1	ENSSSCG00000033601
LvsLPE	gene20411	201.879	121.736	0.018293	0.729737	NKTR	XM_005669406	XM_005669406.3	natural killer cell triggering receptor, transcript variant X3	ENSSSCG00000011284
LvsLPE	gene5986	103.094	62.4408	0.0362253	0.723399	DECR2	XM_005655126	XM_005655126.3	2,4-dienoyl-CoA reductase 2, transcript variant X3	ENSSSCG00000007987
LvsLPE	gene7095	32.1089	19.4743	0.0479928	0.721396	ZNF572	XM_021088933	XM_021088933.1	zinc finger protein 572
LvsLPE	gene22799	148.507	90.0802	0.0271906	0.721251	MTR	XM_021073435	XM_021073435.1	5-methyltetrahydrofolate-homocysteine methyltransferase, transcript variant X2	ENSSSCG00000010143
LvsLPE	gene3873	34.8407	21.1597	0.0481687	0.719451	LOC100517751	XM_021083746	XM_021083746.1	zinc finger protein 709-like, transcript variant X1
LvsLPE	gene12175	222.045	134.986	0.0241312	0.718043	ESCO1	XM_021096164	XM_021096164.1	establishment of sister chromatid cohesion N-acetyltransferase 1, transcript variant X2	ENSSSCG00000003700
LvsLPE	gene9327	61.8282	37.5974	0.0366431	0.717634	KRR1	XM_003126388	XM_003126388.4	KRR1, small subunit processome component homolog	ENSSSCG00000033524
LvsLPE	gene18006	46.5473	28.3813	0.0458012	0.713757	LOC100516390	XM_021064875	XM_021064875.1	ankyrin repeat domain-containing protein 26, transcript variant X6	ENSSSCG00000011068
LvsLPE	gene1389	105.662	64.4523	0.0315962	0.713156	KLHL28	XM_021101177	XM_021101177.1	kelch like family member 28, transcript variant X1
LvsLPE	gene17043	465.891	285.108	0.0070314	0.708484	TMEM106B	XM_003130176	XM_003130176.4	transmembrane protein 106B, transcript variant X1	ENSSSCG00000032740;ENSSSCG00000037256
LvsLPE	gene9006	40.8544	25.0454	0.0469114	0.705945	SMUG1	XM_021091738	XM_021091738.1	single-strand-selective monofunctional uracil-DNA glycosylase 1, transcript variant X5
LvsLPE	gene11278	26.4535	16.2195	0.0494743	0.705728	LOC110261048	XM_021094984	XM_021094984.1	uncharacterized LOC110261048, transcript variant X5	ENSSSCG00000032594
LvsLPE	gene17682	203.905	125.275	0.0233159	0.702801	LOC100739755	XM_005653791	XM_005653791.3	cytochrome c oxidase protein 20 homolog	ENSSSCG00000039618
LvsLPE	gene9405	62.4915	38.4243	0.0369223	0.701642	ETNK1	XM_021092211	XM_021092211.1	ethanolamine kinase 1	ENSSSCG00000039397
LvsLPE	gene13447	714.518	439.966	0.0190067	0.699577	FKBP5	XM_021098051	XM_021098051.1	FK506 binding protein 5, transcript variant X4	ENSSSCG00000001549
LvsLPE	gene24012	41.1124	25.3324	0.0395671	0.698591	BAG4	XM_013984080	XM_013984080.2	BCL2 associated athanogene 4	ENSSSCG00000034468
LvsLPE	gene10647	25.8387	15.9311	0.0483406	0.697692	WDR62	XM_021093223	XM_021093223.1	WD repeat domain 62, transcript variant X3	ENSSSCG00000002923
LvsLPE	gene1876	138.062	85.1962	0.0284744	0.696451	LOC100514147	XR_002336783	XR_002336783.1	small regulatory polypeptide of amino acid response, transcript variant X3
LvsLPE	gene17094	40.0364	24.7102	0.0432791	0.696207	ITGB8	XM_021101903	XM_021101903.1	integrin subunit beta 8, transcript variant X3	ENSSSCG00000015375
LvsLPE	gene17136	85.1822	52.6833	0.0363296	0.693206	DMTF1	XM_021063471	XM_021063471.1	cyclin D binding myb like transcription factor 1, transcript variant X8	ENSSSCG00000015393
LvsLPE	gene1840	100.827	62.3839	0.0382641	0.692638	FANCG	XM_003121983	XM_003121983.6	Fanconi anemia complementation group G, transcript variant X2	ENSSSCG00000005303;ENSSSCG00000034874
LvsLPE	gene8269	113.485	70.2296	0.0346657	0.692349	LRIG2	XM_021090738	XM_021090738.1	leucine rich repeats and immunoglobulin like domains 2, transcript variant X5
LvsLPE	gene9287	55.7259	34.494	0.0452681	0.692006	FRS2	XM_021091057	XM_021091057.1	fibroblast growth factor receptor substrate 2, transcript variant X3	ENSSSCG00000000493
LvsLPE	gene25454	79.7071	49.3477	0.0366274	0.691725	ZDHHC2	XM_021077422	XM_021077422.1	zinc finger DHHC-type containing 2, transcript variant X3	ENSSSCG00000006982
LvsLPE	gene14389	74.4624	46.1277	0.0349005	0.69088	PLEKHG3	XM_005666312	XM_005666312.3	pleckstrin homology and RhoGEF domain containing G3, transcript variant X2	ENSSSCG00000002276
LvsLPE	gene4755	182.776	113.289	0.0349261	0.690073	LOC106509550	XR_001307183	XR_001307183.2	uncharacterized LOC106509550
LvsLPE	gene20458	92.543	57.3728	0.0283308	0.689757	SACM1L	XM_003358405	XM_003358405.5	SAC1 suppressor of actin mutations 1 like (yeast), transcript variant X1	ENSSSCG00000027176
LvsLPE	gene25025	179.84	111.601	0.0193782	0.688361	MOCS2	XM_021076548	XM_021076548.1	molybdenum cofactor synthesis 2, transcript variant X1	ENSSSCG00000016888
LvsLPE	gene23875	31.7702	19.7473	0.0460155	0.686019	EPB41L5	XM_021075141	XM_021075141.1	erythrocyte membrane protein band 4.1 like 5, transcript variant X3	ENSSSCG00000039185
LvsLPE	gene12235	64.3216	40.0515	0.047182	0.683449	RNF125	XM_003127888	XM_003127888.5	ring finger protein 125, transcript variant X1	ENSSSCG00000003729
LvsLPE	gene24519	89.4874	55.7872	0.0457106	0.681749	IKZF2	XM_021076006	XM_021076006.1	IKAROS family zinc finger 2, transcript variant X38	ENSSSCG00000016164
LvsLPE	gene25490	122.788	76.5917	0.0472693	0.680911	C17H8orf4	XM_003360552	XM_003360552.4	chromosome 17 C8orf4 homolog	ENSSSCG00000032320
LvsLPE	gene25460	915.364	571.377	0.00656768	0.679903	SLC7A2	XM_021077148	XM_021077148.1	solute carrier family 7 member 2, transcript variant X2	ENSSSCG00000006987
LvsLPE	gene21251	53.5281	33.4588	0.0400429	0.677912	ZMAT3	XM_021069853	XM_021069853.1	zinc finger matrin-type 3, transcript variant X4	ENSSSCG00000033860
LvsLPE	gene25792	53.8465	33.6697	0.0495584	0.677403	EFCAB8	XM_013985255	XM_013985255.2	EF-hand calcium binding domain 8, transcript variant X1	ENSSSCG00000034812
LvsLPE	gene1111	56.1523	35.116	0.0416206	0.677218	ZNF770	XM_013993206	XM_013993206.2	zinc finger protein 770, transcript variant X1	ENSSSCG00000004799
LvsLPE	gene891	426.344	266.74	0.00629437	0.676586	FAM214A	XM_021095179	XM_021095179.1	family with sequence similarity 214 member A, transcript variant X4	ENSSSCG00000004617
LvsLPE	gene24323	186.115	116.482	0.0245675	0.67608	ITGAV	XM_021074688	XM_021074688.1	integrin subunit alpha V, transcript variant X3	ENSSSCG00000016027
LvsLPE	gene24387	1616.74	1012.51	0	0.675149	SF3B1	XM_001928794	XM_001928794.4	splicing factor 3b subunit 1, transcript variant X1
LvsLPE	gene21167	81.2746	50.9017	0.0363423	0.67509	SMC4	XM_005669952	XM_005669952.3	structural maintenance of chromosomes 4, transcript variant X3	ENSSSCG00000011731
LvsLPE	gene19527	63.5157	39.8158	0.0351507	0.673771	DGKE	XM_005656963	XM_005656963.3	diacylglycerol kinase epsilon, transcript variant X1	ENSSSCG00000017615
LvsLPE	gene25580	62.2621	39.0858	0.0459064	0.671708	ESF1	XM_001926068	XM_001926068.6	ESF1 nucleolar pre-rRNA processing protein homolog	ENSSSCG00000007077
LvsLPE	gene25157	133.163	83.6631	0.0304737	0.67053	BDP1	XM_005672526	XM_005672526.3	B double prime 1, subunit of RNA polymerase III transcription initiation factor IIIB, transcript variant X1	ENSSSCG00000016968
LvsLPE	gene10673	42.4979	26.7182	0.0495233	0.669566	ZNF527	XM_013998435	XM_013998435.2	zinc finger protein 527, transcript variant X1	ENSSSCG00000021741
LvsLPE	gene16334	57.555	36.2135	0.0372819	0.668413	CCDC81	XM_021062609	XM_021062609.1	coiled-coil domain containing 81	ENSSSCG00000014917
LvsLPE	gene917	164.592	103.593	0.0213927	0.667966	TRPM7	XM_021095614	XM_021095614.1	transient receptor potential cation channel subfamily M member 7, transcript variant X4	ENSSSCG00000004636
LvsLPE	gene6844	1466.6	923.26	0.00116602	0.667665	ROCK2	XM_021087837	XM_021087837.1	Rho associated coiled-coil containing protein kinase 2, transcript variant X10	ENSSSCG00000008629
LvsLPE	gene15481	82.8531	52.1842	0.0365811	0.666943	ABHD18	XM_013978904	XM_013978904.2	abhydrolase domain containing 18	ENSSSCG00000009074
LvsLPE	gene24308	32.6359	20.5848	0.0490937	0.664879	PDE1A	XM_021075596	XM_021075596.1	phosphodiesterase 1A, transcript variant X11	ENSSSCG00000023924
LvsLPE	gene4046	47.2611	29.811	0.0402443	0.664808	ZNF558	XM_003123168	XM_003123168.4	zinc finger protein 558, transcript variant X2	ENSSSCG00000029035
LvsLPE	gene26589	587.543	370.99	0.00717654	0.663313	NDUFA5	XM_003134727	XM_003134727.3	NADH:ubiquinone oxidoreductase subunit A5, transcript variant X1	ENSSSCG00000037869
LvsLPE	gene25197	2378.94	1503.92	0.0151062	0.661592	DUSP1	XM_021076556	XM_021076556.1	dual specificity phosphatase 1, transcript variant X1	ENSSSCG00000016991
LvsLPE	gene3200	138.986	88.2349	0.0276566	0.655515	LIN7C	XM_003122904	XM_003122904.4	lin-7 homolog C, crumbs cell polarity complex component
LvsLPE	gene18672	791.17	502.814	0.0277974	0.653962	LOC102165734	XM_021065901	XM_021065901.1	putative methyltransferase-like protein 21E pseudogene, transcript variant X2
LvsLPE	gene10017	144.538	91.8782	0.0209989	0.653651	ZDHHC17	XM_021092815	XM_021092815.1	zinc finger DHHC-type containing 17, transcript variant X1	ENSSSCG00000000952
LvsLPE	gene5995	197.593	125.613	0.0200445	0.653549	LUC7L	XM_013987737	XM_013987737.2	LUC7 like, transcript variant X2	ENSSSCG00000007979
LvsLPE	gene7104	219.071	139.475	0.0257557	0.651389	TMEM65	XM_021088951	XM_021088951.1	transmembrane protein 65, transcript variant X1	ENSSSCG00000034048
LvsLPE	gene21124	660.692	421.005	0.0179062	0.650142	LOC106505720	XR_001300385	XR_001300385.2	uncharacterized LOC106505720, transcript variant X1
LvsLPE	gene27059	226.319	144.312	0.0276054	0.64917	SAT1	NM_214358	NM_214358.1	spermidine/spermine N1-acetyltransferase 1
LvsLPE	gene21291	51.1712	32.6658	0.0402626	0.64755	LOC100624963	XR_002337767	XR_002337767.1	uncharacterized LOC100624963, transcript variant X2
LvsLPE	gene14383	66.1286	42.2284	0.0444308	0.64706	ZBTB1	XM_005666307	XM_005666307.2	zinc finger and BTB domain containing 1, transcript variant X1
LvsLPE	gene2207	37.0491	23.6679	0.0497767	0.646508	ZBTB6	XM_005660414	XM_005660414.3	zinc finger and BTB domain containing 6, transcript variant X1	ENSSSCG00000032575
LvsLPE	gene24195	49.7411	31.7772	0.0376204	0.646446	BBS5	XM_001926348	XM_001926348.6	Bardet-Biedl syndrome 5, transcript variant X1	ENSSSCG00000015931
LvsLPE	gene23958	64.5615	41.2665	0.038104	0.645704	CDKN2AIP	XM_021074832	XM_021074832.1	CDKN2A interacting protein, transcript variant X2	ENSSSCG00000015779
LvsLPE	gene17111	121.057	77.4006	0.0364379	0.645272	FAM126A	XM_003357473	XM_003357473.4	family with sequence similarity 126 member A, transcript variant X1	ENSSSCG00000015386
LvsLPE	gene3189	285.352	182.603	0.0205496	0.644032	ARL14EP	XM_021083230	XM_021083230.1	ADP ribosylation factor like GTPase 14 effector protein, transcript variant X1	ENSSSCG00000039889
LvsLPE	gene9382	232.174	148.591	0.0210072	0.643854	FGFR1OP2	XM_005664032	XM_005664032.3	FGFR1 oncogene partner 2, transcript variant X4	ENSSSCG00000000554
LvsLPE	gene6197	8269.06	5303.07	0	0.640896	ANKRD23	NM_001315720	NM_001315720.1	ankyrin repeat domain 23	ENSSSCG00000008200
LvsLPE	gene20141	106.828	68.5218	0.0375815	0.640654	TRPV2	XM_013980349	XM_013980349.2	transient receptor potential cation channel subfamily V member 2, transcript variant X3	ENSSSCG00000018032
LvsLPE	gene1166	68.4087	43.8874	0.0452852	0.640372	MPHOSPH10	XM_021098803	XM_021098803.1	M-phase phosphoprotein 10	ENSSSCG00000004847
LvsLPE	gene869	365.857	234.857	0.0181489	0.639495	RFX7	XM_021094836	XM_021094836.1	regulatory factor X7, transcript variant X3	ENSSSCG00000004603
LvsLPE	gene9307	69.6549	44.7186	0.0403307	0.639351	THAP2	XM_003126383	XM_003126383.4	THAP domain containing 2	ENSSSCG00000021270
LvsLPE	gene26432	176.952	113.682	0.029299	0.638363	UBN2	XM_021079092	XM_021079092.1	ubinuclein 2, transcript variant X2	ENSSSCG00000016510
LvsLPE	gene4799	194.397	124.991	0.0188502	0.637183	RAD50	XM_003354274	XM_003354274.4	RAD50 double strand break repair protein
LvsLPE	gene9933	241.527	155.357	0.0219203	0.636595	EEA1	XM_021091260	XM_021091260.1	early endosome antigen 1
LvsLPE	gene20680	91.9217	59.1465	0.0366935	0.636112	FAM208A	XM_003358482	XM_003358482.4	family with sequence similarity 208 member A, transcript variant X3	ENSSSCG00000024201
LvsLPE	gene7300	55.9472	36.009	0.0387525	0.63571	DPY19L4	XM_021089085	XM_021089085.1	dpy-19 like 4 (C. elegans), transcript variant X1	ENSSSCG00000006098
LvsLPE	gene9735	63.8278	41.1722	0.0460012	0.632515	ADAMTS20	XM_021090846	XM_021090846.1	ADAM metallopeptidase with thrombospondin type 1 motif 20, transcript variant X3	ENSSSCG00000000795
LvsLPE	gene22291	42.303	27.3064	0.0487656	0.631522	ZNF605	XM_013990316	XM_013990316.2	zinc finger protein 605, transcript variant X1
LvsLPE	gene6150	157.471	101.751	0.0367854	0.630047	RNF149	XM_013995949	XM_013995949.2	ring finger protein 149, transcript variant X1	ENSSSCG00000008168
LvsLPE	gene24129	58.5798	37.8627	0.0451742	0.629627	BAZ2B	XM_021074758	XM_021074758.1	bromodomain adjacent to zinc finger domain 2B
LvsLPE	gene8260	106.74	69.0215	0.0389672	0.628979	RSBN1	XM_021090720	XM_021090720.1	round spermatid basic protein 1	ENSSSCG00000030154
LvsLPE	gene20356	1135.83	734.997	0.0160824	0.627939	GOLGA4	XM_005652395	XM_005652395.3	golgin A4	ENSSSCG00000011243
LvsLPE	gene6764	198.677	128.633	0.0193702	0.627162	ITSN2	XM_021088358	XM_021088358.1	intersectin 2, transcript variant X8
LvsLPE	gene517	166.326	107.698	0.0431977	0.627029	SIM1	XM_021089944	XM_021089944.1	single-minded family bHLH transcription factor 1, transcript variant X1	ENSSSCG00000004357
LvsLPE	gene15108	62.1774	40.302	0.0478143	0.625539	C8H4orf46	XM_005666666	XM_005666666.3	chromosome 8 C4orf46 homolog	ENSSSCG00000028492
LvsLPE	gene7313	54.6677	35.4606	0.046744	0.624471	RBM12B	XM_003125566	XM_003125566.4	RNA binding motif protein 12B, transcript variant X1	ENSSSCG00000006110
LvsLPE	gene16483	977.715	634.263	0.000424029	0.624334	CUL5	XM_005667298	XM_005667298.3	cullin 5, transcript variant X1	ENSSSCG00000029198
LvsLPE	gene1769	79.1265	51.3721	0.0447161	0.623176	SMC5	XM_021064741	XM_021064741.1	structural maintenance of chromosomes 5, transcript variant X1	ENSSSCG00000005255
LvsLPE	gene15006	81.6365	53.0185	0.0367381	0.622717	GUF1	XM_021101163	XM_021101163.1	GUF1 homolog, GTPase, transcript variant X3	ENSSSCG00000008807
LvsLPE	gene6319	223.04	144.886	0.020014	0.622388	DUSP11	XM_003125007	XM_003125007.6	dual specificity phosphatase 11, transcript variant X1	ENSSSCG00000008298
LvsLPE	gene25929	379.284	246.7	0.0192951	0.62052	SRSF6	NM_001077217	NM_001077217.1	serine and arginine rich splicing factor 6
LvsLPE	gene1352	610.2	396.976	0.0271256	0.62023	UACA	XM_021100801	XM_021100801.1	uveal autoantigen with coiled-coil domains and ankyrin repeats, transcript variant X2	ENSSSCG00000004973
LvsLPE	gene4550	38.0282	24.7587	0.0404378	0.619134	TMEM161B	XM_003123774	XM_003123774.5	transmembrane protein 161B, transcript variant X1	ENSSSCG00000014148
LvsLPE	gene12372	302.26	197.011	0.015597	0.617508	ZRANB2	XM_013988867	XM_013988867.2	zinc finger RANBP2-type containing 2, transcript variant X1	ENSSSCG00000003787
LvsLPE	gene19079	1566.05	1021.32	0.0071348	0.616699	DDX5	XM_021066761	XM_021066761.1	DEAD-box helicase 5, transcript variant X3	ENSSSCG00000032092
LvsLPE	gene7447	198.259	129.34	0.0280138	0.616217	SLCO5A1	XM_005663031	XM_005663031.3	solute carrier organic anion transporter family member 5A1
LvsLPE	gene14614	103.329	67.4438	0.0392498	0.615482	TRIP11	XM_021099621	XM_021099621.1	thyroid hormone receptor interactor 11, transcript variant X1	ENSSSCG00000002445
LvsLPE	gene27441	846.048	553.059	0.00304409	0.613306	OGT	XM_005673713	XM_005673713.3	O-linked N-acetylglucosamine (GlcNAc) transferase, transcript variant X3	ENSSSCG00000012403
LvsLPE	gene23443	206.695	135.191	0.0286771	0.612502	BORCS7	XM_013990481	XM_013990481.2	BLOC-1 related complex subunit 7, transcript variant X1	ENSSSCG00000038633
LvsLPE	gene14485	34.9549	22.8651	0.0483759	0.612348	DNAL1	XM_001926259	XM_001926259.5	dynein axonemal light chain 1	ENSSSCG00000039469
LvsLPE	gene5963	112.261	73.4425	0.0389867	0.612167	NARFL	XM_013995763	XM_013995763.2	nuclear prelamin A recognition factor like	ENSSSCG00000008002
LvsLPE	gene3798	752.693	492.426	0.03117	0.612153	DNAJB1	NM_001244430	NM_001244430.1	DnaJ heat shock protein family (Hsp40) member B1	ENSSSCG00000013784
LvsLPE	gene12380	281.011	184.117	0.0174949	0.610001	SRSF11	NM_001044587	NM_001044587.1	serine and arginine rich splicing factor 11	ENSSSCG00000003791
LvsLPE	gene4881	155.906	102.27	0.0356691	0.60829	FAM13B	XM_021084803	XM_021084803.1	family with sequence similarity 13 member B, transcript variant X2	ENSSSCG00000029125
LvsLPE	gene26051	106.24	69.8337	0.0467524	0.605328	LOC100627868	XR_300503	XR_300503.3	uncharacterized LOC100627868
LvsLPE	gene4624	37.3501	24.5559	0.0424213	0.605042	GIN1	XM_005654992	XM_005654992.3	gypsy retrotransposon integrase 1, transcript variant X1	ENSSSCG00000025287
LvsLPE	gene15877	186.958	122.945	0.0363603	0.604701	PPFIBP2	XM_021062284	XM_021062284.1	PPFIA binding protein 2, transcript variant X4	ENSSSCG00000014598
LvsLPE	gene21436	231.469	152.361	0.019983	0.603324	UBXN7	XM_021070161	XM_021070161.1	UBX domain protein 7	ENSSSCG00000021380
LvsLPE	gene4800	40.936	26.9802	0.0485561	0.60147	KIF3A	XM_005661644	XM_005661644.2	kinesin family member 3A, transcript variant X3	ENSSSCG00000014283
LvsLPE	gene14746	70.7842	46.6646	0.0430565	0.6011	UVSSA	XM_021100883	XM_021100883.1	UV stimulated scaffold protein A, transcript variant X6	ENSSSCG00000037035
LvsLPE	gene23850	137.248	90.5095	0.0364735	0.60064	MAP3K2	XM_003359437	XM_003359437.5	mitogen-activated protein kinase kinase kinase 2, transcript variant X1	ENSSSCG00000030354
LvsLPE	gene19248	107.273	70.8263	0.0363954	0.598926	COASY	XM_021066182	XM_021066182.1	Coenzyme A synthase, transcript variant X2
LvsLPE	gene28547	240.706	158.975	0.0291501	0.598468	TNRC6A	XM_021081315	XM_021081315.1	trinucleotide repeat containing 6A, transcript variant X1
LvsLPE	gene11427	59.1507	39.0702	0.0393646	0.598326	LOC102158443	XM_013998899	XM_013998899.2	zinc finger protein 606, transcript variant X5	ENSSSCG00000003995
LvsLPE	gene16487	103.274	68.2602	0.0366878	0.597356	ATM	XM_021101936	XM_021101936.1	ATM serine/threonine kinase, transcript variant X14	ENSSSCG00000025606
LvsLPE	gene15652	1883.75	1245.43	0.0109081	0.596961	DDIT4L	XM_013979005	XM_013979005.2	DNA damage inducible transcript 4 like, transcript variant X1	ENSSSCG00000025240
LvsLPE	gene21028	237.785	157.256	0.0272807	0.596542	U2SURP	XM_013982108	XM_013982108.2	U2 snRNP associated SURP domain containing, transcript variant X1	ENSSSCG00000011684
LvsLPE	gene23034	83.2799	55.0906	0.0372174	0.596162	USP54	XM_021072539	XM_021072539.1	ubiquitin specific peptidase 54, transcript variant X2	ENSSSCG00000010302
LvsLPE	gene6476	81.0939	53.6562	0.0382008	0.595848	CCDC88A	XM_021087519	XM_021087519.1	coiled-coil domain containing 88A, transcript variant X2	ENSSSCG00000008406
LvsLPE	gene20575	923.693	611.202	0.00635572	0.595765	RBM5	XM_005669588	XM_005669588.3	RNA binding motif protein 5, transcript variant X1	ENSSSCG00000011395
LvsLPE	gene9919	58.7868	38.9535	0.0463137	0.59374	CEP83	XM_021092763	XM_021092763.1	centrosomal protein 83, transcript variant X4	ENSSSCG00000024563
LvsLPE	gene850	46.6074	30.921	0.0462948	0.59197	MINDY2	XM_021094542	XM_021094542.1	MINDY lysine 48 deubiquitinase 2, transcript variant X1	ENSSSCG00000024131
LvsLPE	gene8565	106.927	70.966	0.0443098	0.591419	SHANK3	XM_021091270	XM_021091270.1	SH3 and multiple ankyrin repeat domains 3, transcript variant X4	ENSSSCG00000031925
LvsLPE	gene6446	64.1591	42.5951	0.0464081	0.590969	PUS10	XM_021087518	XM_021087518.1	pseudouridylate synthase 10	ENSSSCG00000008385
LvsLPE	gene13323	129.3	85.86	0.0382179	0.590664	NOTCH4	NM_001123147	NM_001123147.1	notch 4	ENSSSCG00000001440
LvsLPE	gene22380	400.273	266.152	0.0168032	0.588732	RSRC2	XM_013982805	XM_013982805.2	arginine and serine rich coiled-coil 2, transcript variant X6	ENSSSCG00000009791
LvsLPE	gene10936	44.8168	29.8145	0.0481267	0.588025	CCDC61	XM_005664611	XM_005664611.3	coiled-coil domain containing 61, transcript variant X3	ENSSSCG00000003100
LvsLPE	gene12001	212.803	141.68	0.0337708	0.586886	AGO3	XM_021093288	XM_021093288.1	argonaute 3, RISC catalytic component, transcript variant X1	ENSSSCG00000003630
LvsLPE	gene599	320.156	213.223	0.0366458	0.586414	REV3L	XM_021091238	XM_021091238.1	REV3 like, DNA directed polymerase zeta catalytic subunit, transcript variant X1	ENSSSCG00000025703
LvsLPE	gene21003	549.387	365.946	0.0394662	0.586194	SLC25A36	NM_001244793	NM_001244793.1	solute carrier family 25 member 36	ENSSSCG00000036855
LvsLPE	gene25130	176.343	117.474	0.0212681	0.586052	SREK1	XM_021077031	XM_021077031.1	splicing regulatory glutamic acid and lysine rich protein 1, transcript variant X5	ENSSSCG00000032726
LvsLPE	gene19710	234.37	156.331	0.0350253	0.584188	WSB1	XM_021067462	XM_021067462.1	WD repeat and SOCS box containing 1, transcript variant X1	ENSSSCG00000017752
LvsLPE	gene9973	70.4739	47.0614	0.0410987	0.582545	C5H12orf29	XM_005655718	XM_005655718.3	chromosome 5 C12orf29 homolog, transcript variant X1	ENSSSCG00000000925
LvsLPE	gene24894	177.638	118.64	0.0275893	0.582346	SUB1	XM_021076608	XM_021076608.1	SUB1 homolog, transcriptional regulator	ENSSSCG00000032650
LvsLPE	gene15016	47.9069	32.0178	0.0498099	0.581361	COMMD8	XM_021100563	XM_021100563.1	COMM domain containing 8, transcript variant X1	ENSSSCG00000033373
LvsLPE	gene5690	988.861	660.968	0.00636881	0.581187	SMG1	XM_021086547	XM_021086547.1	SMG1, nonsense mediated mRNA decay associated PI3K related kinase, transcript variant X1	ENSSSCG00000032531
LvsLPE	gene470	204.571	136.939	0.0267753	0.579065	LYRM2	XM_003121299	XM_003121299.4	LYR motif containing 2	ENSSSCG00000004324
LvsLPE	gene3218	85.0071	56.908	0.0416755	0.578953	SVIP	XM_003353923	XM_003353923.4	small VCP interacting protein	ENSSSCG00000039613
LvsLPE	gene4288	279.43	187.081	0.027601	0.578828	CIRBP	XM_021079410	XM_021079410.1	cold inducible RNA binding protein, transcript variant X16	ENSSSCG00000013427
LvsLPE	gene22396	165.806	111.041	0.0428447	0.578408	RHOF	XM_021071816	XM_021071816.1	ras homolog family member F, filopodia associated, transcript variant X1	ENSSSCG00000009807
LvsLPE	gene16600	393.749	263.697	0.0247994	0.578393	KMT2A	XM_021062911	XM_021062911.1	lysine methyltransferase 2A, transcript variant X1	ENSSSCG00000023324
LvsLPE	gene10391	29.9115	20.0368	0.0498278	0.578043	TRADD	XM_021094050	XM_021094050.1	TNFRSF1A associated via death domain, transcript variant X4	ENSSSCG00000036321
LvsLPE	gene8426	60.4775	40.5234	0.0465794	0.577644	SLC35A3	XM_005663640	XM_005663640.3	solute carrier family 35 member A3, transcript variant X1	ENSSSCG00000006871
LvsLPE	gene24417	657.317	441.024	0.00809233	0.57573	NDUFB3	XM_003133578	XM_003133578.4	NADH:ubiquinone oxidoreductase subunit B3, transcript variant X2	ENSSSCG00000016100
LvsLPE	gene6390	75.3162	50.5837	0.0467897	0.574287	ETAA1	XM_021087430	XM_021087430.1	ETAA1, ATR kinase activator, transcript variant X1
LvsLPE	gene12339	3231.96	2170.93	0.00419656	0.574101	NEXN	XM_021096442	XM_021096442.1	nexilin F-actin binding protein, transcript variant X4	ENSSSCG00000003768
LvsLPE	gene26165	75.9771	51.0432	0.0455256	0.573845	FAM217B	XM_021078156	XM_021078156.1	family with sequence similarity 217 member B, transcript variant X1	ENSSSCG00000007531
LvsLPE	gene17418	132.855	89.2607	0.0367024	0.573756	C9H1orf27	XM_005653747	XM_005653747.3	chromosome 9 C1orf27 homolog, transcript variant X1
LvsLPE	gene24198	125.892	84.65	0.0366125	0.572606	PPIG	XM_021076269	XM_021076269.1	peptidylprolyl isomerase G, transcript variant X6	ENSSSCG00000031123
LvsLPE	gene7631	55.8223	37.5359	0.0478815	0.572571	TADA1	XM_001925110	XM_001925110.5	transcriptional adaptor 1, transcript variant X1	ENSSSCG00000006318
LvsLPE	gene680	459.391	309.044	0.0155472	0.571909	TMEM30A	XM_021092349	XM_021092349.1	transmembrane protein 30A, transcript variant X1	ENSSSCG00000033155
LvsLPE	gene22353	160.862	108.263	0.0283134	0.571285	GTF2H3	XM_021072258	XM_021072258.1	general transcription factor IIH subunit 3, transcript variant X2	ENSSSCG00000009769;ENSSSCG00000009770
LvsLPE	gene20655	1868.35	1257.52	0.0280895	0.571186	ITIH4	XM_021068515	XM_021068515.1	inter-alpha-trypsin inhibitor heavy chain family member 4, transcript variant X7	ENSSSCG00000011453
LvsLPE	gene668	176.797	119.143	0.0367144	0.569398	PHIP	XM_021092177	XM_021092177.1	pleckstrin homology domain interacting protein, transcript variant X1	ENSSSCG00000004473
LvsLPE	gene9408	99.0348	66.8554	0.0365757	0.566892	C2CD5	XM_021092231	XM_021092231.1	C2 calcium dependent domain containing 5, transcript variant X22	ENSSSCG00000000570
LvsLPE	gene15290	621.459	420.217	0.021576	0.564525	BTC	XM_021101433	XM_021101433.1	betacellulin, transcript variant X2	ENSSSCG00000008965
LvsLPE	gene26530	301.356	204.457	0.0291667	0.55967	STRIP2	XM_003134694	XM_003134694.6	striatin interacting protein 2, transcript variant X3	ENSSSCG00000016567
LvsLPE	gene166	193.317	131.208	0.0347604	0.559115	LATS1	XM_005659149	XM_005659149.3	large tumor suppressor kinase 1	ENSSSCG00000004106
LvsLPE	gene4997	98.6161	66.9915	0.0453133	0.557846	ARAP3	XM_003124002	XM_003124002.4	ArfGAP with RhoGAP domain, ankyrin repeat and PH domain 3, transcript variant X5	ENSSSCG00000014391
LvsLPE	gene17441	85.3424	57.9845	0.0450779	0.557595	ANGEL2	XM_013979952	XM_013979952.2	angel homolog 2, transcript variant X1	ENSSSCG00000015588
LvsLPE	gene21667	273.759	186.02	0.0179959	0.557454	TBC1D23	XM_021071307	XM_021071307.1	TBC1 domain family member 23, transcript variant X1	ENSSSCG00000030486
LvsLPE	gene23754	143.294	97.685	0.0358701	0.552768	EPC2	XM_021076083	XM_021076083.1	enhancer of polycomb homolog 2, transcript variant X2	ENSSSCG00000027211
LvsLPE	gene11986	78.8747	53.7703	0.0464681	0.552753	ZMYM1	XM_021095888	XM_021095888.1	zinc finger MYM-type containing 1, transcript variant X2	ENSSSCG00000034292
LvsLPE	gene1312	65.7054	44.9023	0.0422367	0.549221	SNAPC5	XM_021102402	XM_021102402.1	small nuclear RNA activating complex polypeptide 5, transcript variant X3
LvsLPE	gene24990	128.428	87.8777	0.0365863	0.547387	ZNF131	XM_021076671	XM_021076671.1	zinc finger protein 131, transcript variant X1	ENSSSCG00000040959
LvsLPE	gene4687	134.36	92.0434	0.0480796	0.545717	COMMD10	XM_021079246	XM_021079246.1	COMM domain containing 10, transcript variant X1	ENSSSCG00000014223
LvsLPE	gene27064	292.097	200.2	0.0363375	0.545008	ZFX	XM_021080656	XM_021080656.1	zinc finger protein, X-linked, transcript variant X2	ENSSSCG00000021322
LvsLPE	gene11812	88.4833	60.6508	0.0476094	0.544878	RSRP1	XM_021093415	XM_021093415.1	arginine and serine rich protein 1, transcript variant X7
LvsLPE	gene1766	126.215	86.5471	0.0363239	0.544331	PTAR1	XM_005654497	XM_005654497.3	protein prenyltransferase alpha subunit repeat containing 1	ENSSSCG00000005252
LvsLPE	gene4378	232.323	159.324	0.0265473	0.544172	CLK4	XM_005654961	XM_005654961.3	CDC like kinase 4, transcript variant X1	ENSSSCG00000014028
LvsLPE	gene7259	1785.31	1224.78	0.000761012	0.543654	COX6C	NM_001097473	NM_001097473.2	COX6C protein	ENSSSCG00000006070
LvsLPE	gene251	257.558	176.856	0.0363558	0.542325	PDE7B	XM_021087558	XM_021087558.1	phosphodiesterase 7B, transcript variant X5	ENSSSCG00000004165
LvsLPE	gene21040	145.868	100.263	0.0379654	0.54087	PLOD2	XM_021069587	XM_021069587.1	procollagen-lysine,2-oxoglutarate 5-dioxygenase 2, transcript variant X2	ENSSSCG00000011689
LvsLPE	gene23672	86.0834	59.1898	0.0463091	0.540387	EBF3	XM_003359401	XM_003359401.4	early B-cell factor 3, transcript variant X12	ENSSSCG00000010757
LvsLPE	gene13438	99.927	68.7103	0.0473563	0.540348	ZNF76	XM_021098617	XM_021098617.1	zinc finger protein 76, transcript variant X2	ENSSSCG00000001537;ENSSSCG00000001538
LvsLPE	gene21296	942.161	648.211	0.00802874	0.539511	KLHL24	XM_021069905	XM_021069905.1	kelch like family member 24, transcript variant X9	ENSSSCG00000011775
LvsLPE	gene18540	59.6553	41.0481	0.0449107	0.539335	COMMD6	NM_001267850	NM_001267850.1	COMM domain containing 6	ENSSSCG00000039665
LvsLPE	gene9428	116.793	80.4055	0.0381618	0.538593	AEBP2	XM_003126446	XM_003126446.5	AE binding protein 2, transcript variant X1
LvsLPE	gene27487	231.57	159.684	0.0335861	0.536225	ATRX	XM_003360375	XM_003360375.5	ATRX, chromatin remodeler, transcript variant X4	ENSSSCG00000012434
LvsLPE	gene24948	167.662	115.642	0.044998	0.535889	RICTOR	XM_005672429	XM_005672429.3	RPTOR independent companion of MTOR complex 2, transcript variant X1	ENSSSCG00000016853
LvsLPE	gene6295	99.7283	68.7965	0.0462797	0.535668	TTC31	XM_021087337	XM_021087337.1	tetratricopeptide repeat domain 31, transcript variant X7	ENSSSCG00000008275
LvsLPE	gene202	138.136	95.3775	0.0405002	0.534367	PHACTR2	XM_021087148	XM_021087148.1	phosphatase and actin regulator 2, transcript variant X2	ENSSSCG00000004132
LvsLPE	gene1435	90.9345	62.8169	0.03918	0.533674	NIN	XM_021101674	XM_021101674.1	ninein, transcript variant X18	ENSSSCG00000005022
LvsLPE	gene21254	418.013	288.806	0.0215281	0.533448	PIK3CA	XM_021069859	XM_021069859.1	phosphatidylinositol-4,5-bisphosphate 3-kinase catalytic subunit alpha, transcript variant X2	ENSSSCG00000030413
LvsLPE	gene26623	167.222	115.621	0.0426147	0.532363	CAV2	NM_001123091	NM_001123091.1	caveolin 2	ENSSSCG00000016635
LvsLPE	gene15433	156.77	108.425	0.0365744	0.531949	SCOC	XM_003357017	XM_003357017.4	short coiled-coil protein
LvsLPE	gene16988	213.275	147.627	0.0366556	0.530755	TFPI2	XM_005667609	XM_005667609.2	tissue factor pathway inhibitor 2
LvsLPE	gene21759	105.14	72.8086	0.0490725	0.53013	C13H3orf38	XM_021070748	XM_021070748.1	chromosome 13 C3orf38 homolog, transcript variant X1	ENSSSCG00000034645
LvsLPE	gene22817	136.557	94.5866	0.0367682	0.5298	ARID4B	XM_021074399	XM_021074399.1	AT-rich interaction domain 4B, transcript variant X1	ENSSSCG00000010156
LvsLPE	gene26631	6376.5	4422.33	2.59934e-08	0.527958	PPP1R3A	XM_003360157	XM_003360157.4	protein phosphatase 1 regulatory subunit 3A	ENSSSCG00000016640
LvsLPE	gene26655	102.567	71.1461	0.0425251	0.527712	THAP5	XM_003134778	XM_003134778.4	THAP domain containing 5	ENSSSCG00000038158
LvsLPE	gene7162	80.2083	55.6704	0.0365444	0.526839	UTP23	XM_003481351	XM_003481351.4	UTP23, small subunit processome component	ENSSSCG00000030493
LvsLPE	gene22957	238.734	165.775	0.0319886	0.526176	CCAR1	XM_021072498	XM_021072498.1	cell division cycle and apoptosis regulator 1, transcript variant X3	ENSSSCG00000010243
LvsLPE	gene19035	214.785	149.529	0.0459104	0.52247	ABCA6	XM_021068088	XM_021068088.1	ATP binding cassette subfamily A member 6, transcript variant X9
LvsLPE	gene1366	210.574	146.612	0.0303482	0.522327	PNN	NM_001244231	NM_001244231.1	pinin, desmosome associated protein	ENSSSCG00000022828
LvsLPE	gene5342	278.874	194.206	0.0239867	0.522023	GIGYF1	XM_021086242	XM_021086242.1	GRB10 interacting GYF protein 1, transcript variant X6	ENSSSCG00000007668
LvsLPE	gene24182	29939.5	20857.6	0.0178001	0.52148	XIRP2	XM_005671902	XM_005671902.2	xin actin binding repeat containing 2, transcript variant X1	ENSSSCG00000015917
LvsLPE	gene21412	85.6596	59.7373	0.0496387	0.519983	ACAP2	XM_021070084	XM_021070084.1	ArfGAP with coiled-coil, ankyrin repeat and PH domains 2, transcript variant X9	ENSSSCG00000031147
LvsLPE	gene15444	520.13	362.86	0.0130471	0.51946	NDUFC1	NM_001097470	NM_001097470.2	NADH:ubiquinone oxidoreductase subunit C1	ENSSSCG00000037953
LvsLPE	gene24416	167.898	117.187	0.0348503	0.518775	FAM126B	XR_002339352	XR_002339352.1	family with sequence similarity 126 member B, transcript variant X15	ENSSSCG00000036339
LvsLPE	gene21442	153.565	107.206	0.0363248	0.51847	LOC100512560	XR_116256	XR_116256.4	uncharacterized LOC100512560
LvsLPE	gene294	122.073	85.289	0.0443899	0.517318	MED23	XM_021087972	XM_021087972.1	mediator complex subunit 23, transcript variant X2	ENSSSCG00000004196
LvsLPE	gene22930	135.33	94.696	0.0467335	0.515103	REEP3	XM_001925659	XM_001925659.6	receptor accessory protein 3	ENSSSCG00000036476
LvsLPE	gene25113	98.7274	69.172	0.0445702	0.513262	SREK1IP1	XM_021076777	XM_021076777.1	SREK1 interacting protein 1, transcript variant X2
LvsLPE	gene17184	148.912	104.357	0.0410924	0.512933	NAPEPLD	XM_021102562	XM_021102562.1	N-acyl phosphatidylethanolamine phospholipase D, transcript variant X5	ENSSSCG00000022903;ENSSSCG00000028444
LvsLPE	gene25123	152.276	106.752	0.0403343	0.512432	TRIM23	XM_003134013	XM_003134013.5	tripartite motif containing 23, transcript variant X1	ENSSSCG00000016948
LvsLPE	gene25057	739.478	518.674	0.018163	0.51168	IL6ST	XM_021076515	XM_021076515.1	interleukin 6 signal transducer, transcript variant X1	ENSSSCG00000016916
LvsLPE	gene1860	253.836	178.24	0.0327898	0.510077	GBA2	NM_001258385	NM_001258385.1	glucosylceramidase beta 2	ENSSSCG00000005319
LvsLPE	gene22381	122.487	86.1098	0.0434392	0.508379	ZCCHC8	XM_021072008	XM_021072008.1	zinc finger CCHC-type containing 8, transcript variant X1	ENSSSCG00000009792
LvsLPE	gene21561	436.161	307.177	0.0206403	0.505793	ZBTB20	XM_021071270	XM_021071270.1	zinc finger and BTB domain containing 20, transcript variant X16
LvsLPE	gene16880	181.12	127.608	0.0365634	0.505233	MDM4	XM_013989569	XM_013989569.2	MDM4, p53 regulator, transcript variant X1	ENSSSCG00000015284
LvsLPE	gene7575	149.933	105.649	0.0396033	0.505033	PRRX1	XM_021090642	XM_021090642.1	paired related homeobox 1, transcript variant X1	ENSSSCG00000031503
LvsLPE	gene18276	123.993	87.4261	0.0436432	0.504122	PAN3	XM_021065522	XM_021065522.1	PAN3 poly(A) specific ribonuclease subunit, transcript variant X2	ENSSSCG00000009319
LvsLPE	gene1486	1000.12	705.498	0.0174121	0.503454	KTN1	XM_021085894	XM_021085894.1	kinectin 1, transcript variant X10	ENSSSCG00000005060
LvsLPE	gene15005	459.008	323.988	0.0231285	0.502579	YIPF7	XM_013978640	XM_013978640.2	Yip1 domain family member 7	ENSSSCG00000008806
LvsLPE	gene19180	345.226	243.956	0.021198	0.500922	GPATCH8	XM_021066861	XM_021066861.1	G-patch domain containing 8, transcript variant X1	ENSSSCG00000017357
LvsLPE	gene12115	181.989	128.643	0.0453632	0.500477	ANKRD12	XM_021096065	XM_021096065.1	ankyrin repeat domain 12, transcript variant X3	ENSSSCG00000003682
LvsLPE	gene19777	137.994	97.5613	0.0420847	0.50022	NSRP1	XM_003131784	XM_003131784.6	nuclear speckle splicing regulatory protein 1, transcript variant X1	ENSSSCG00000017795
LvsLPE	gene24343	102.458	72.4566	0.0460505	0.499838	WDR75	XM_003133536	XM_003133536.4	WD repeat domain 75, transcript variant X2	ENSSSCG00000016036
LvsLPE	gene3314	306.72	216.926	0.029227	0.499717	ZBED5	XM_003353948	XM_003353948.3	zinc finger BED-type containing 5, transcript variant X7	ENSSSCG00000033411
LvsLPE	gene7770	3810.25	2697.25	0.0170401	0.498397	ATP1A2	NM_001171541	NM_001171541.1	ATPase Na+/K+ transporting subunit alpha 2
LvsLPE	gene15332	173.236	122.704	0.0420806	0.497552	CNOT6L	XM_021100609	XM_021100609.1	CCR4-NOT transcription complex subunit 6 like, transcript variant X4	ENSSSCG00000008989
LvsLPE	gene26109	165.431	117.289	0.0374656	0.496155	PFDN4	NM_001123160	NM_001123160.1	prefoldin subunit 4	ENSSSCG00000007487
LvsLPE	gene441	125.244	88.8032	0.0465827	0.496061	ZNF292	XM_003121280	XM_003121280.5	zinc finger protein 292, transcript variant X1	ENSSSCG00000035281
LvsLPE	gene14994	318.947	226.209	0.0289031	0.495659	TMEM33	XM_021100356	XM_021100356.1	transmembrane protein 33, transcript variant X1	ENSSSCG00000037305
LvsLPE	gene3081	577.28	409.881	0.0275406	0.494065	DGKZ	XM_021085253	XM_021085253.1	diacylglycerol kinase zeta, transcript variant X8	ENSSSCG00000013259
LvsLPE	gene15494	148.408	105.398	0.046914	0.493715	SPRY1	XM_005666882	XM_005666882.3	sprouty RTK signaling antagonist 1, transcript variant X1
LvsLPE	gene14489	185.096	131.47	0.0364719	0.493541	PTGR2	XM_003128657	XM_003128657.4	prostaglandin reductase 2, transcript variant X2	ENSSSCG00000002351
LvsLPE	gene4697	309.896	220.136	0.0208894	0.493389	DMXL1	XM_021084664	XM_021084664.1	Dmx like 1, transcript variant X1	ENSSSCG00000027857
LvsLPE	gene14919	354.605	252.021	0.0282112	0.492669	SMIM20	XM_003356880	XM_003356880.4	small integral membrane protein 20, transcript variant X2	ENSSSCG00000040571
LvsLPE	gene23464	350.115	249.11	0.0288749	0.491045	SLK	XM_001929430	XM_001929430.6	STE20 like kinase, transcript variant X1	ENSSSCG00000010606
LvsLPE	gene598	1129.73	804.236	0.0168232	0.490282	MFSD4B	XM_003121369	XM_003121369.4	major facilitator superfamily domain containing 4B
LvsLPE	gene21207	169.153	120.451	0.0364942	0.48989	MYNN	XM_005669990	XM_005669990.3	myoneurin, transcript variant X2	ENSSSCG00000026829
LvsLPE	gene9486	319.092	227.22	0.036664	0.489883	LRP6	XM_021092344	XM_021092344.1	LDL receptor related protein 6	ENSSSCG00000000625
LvsLPE	gene25245	150.812	107.561	0.0439335	0.487595	PANK3	XM_003134072	XM_003134072.4	pantothenate kinase 3, transcript variant X1	ENSSSCG00000017014
LvsLPE	gene24058	1218.17	868.847	0.039367	0.487544	PPP1R3B	XM_005671823	XM_005671823.3	protein phosphatase 1 regulatory subunit 3B, transcript variant X1	ENSSSCG00000022797
LvsLPE	gene848	416.892	297.541	0.0267311	0.486585	SLTM	XM_021073623	XM_021073623.1	SAFB like transcription modulator, transcript variant X12	ENSSSCG00000004592
LvsLPE	gene14909	123.681	88.2976	0.0469596	0.486182	SEPSECS	XM_013978560	XM_013978560.2	Sep (O-phosphoserine) tRNA:Sec (selenocysteine) tRNA synthase, transcript variant X1	ENSSSCG00000025315
LvsLPE	gene1392	1677.1	1197.56	0.00704536	0.48587	FKBP3	NM_001244157	NM_001244157.2	FK506 binding protein 3	ENSSSCG00000021217
LvsLPE	gene1457	691.096	493.571	0.0175938	0.485629	PSMC6	XM_001928747	XM_001928747.5	proteasome 26S subunit, ATPase 6	ENSSSCG00000005038
LvsLPE	gene21653	81.9126	58.5234	0.0477896	0.485071	TRMT10C	XM_005657119	XM_005657119.3	tRNA methyltransferase 10C, mitochondrial RNase P subunit, transcript variant X2	ENSSSCG00000011956;ENSSSCG00000028677
LvsLPE	gene21794	1362.24	973.301	0.0178193	0.485021	NRIP1	XM_021070819	XM_021070819.1	nuclear receptor interacting protein 1, transcript variant X3	ENSSSCG00000021038
LvsLPE	gene17121	236.857	169.253	0.0348853	0.484836	TRA2A	XM_005656690	XM_005656690.3	transformer 2 alpha homolog, transcript variant X1	ENSSSCG00000015387
LvsLPE	gene22215	201.936	144.34	0.0389923	0.48442	MTMR9	XM_021072388	XM_021072388.1	myotubularin related protein 9	ENSSSCG00000035133
LvsLPE	gene25140	85.9386	61.4307	0.0493863	0.484345	SLC30A5	NM_001137624	NM_001137624.1	solute carrier family 30 member 5	ENSSSCG00000022430
LvsLPE	gene8370	112.637	80.5593	0.0460637	0.483558	STXBP3	XM_021090106	XM_021090106.1	syntaxin binding protein 3	ENSSSCG00000006845
LvsLPE	gene10653	155.697	111.374	0.0415975	0.483325	ZNF146	XM_013998374	XM_013998374.2	zinc finger protein 146, transcript variant X2
LvsLPE	gene1016	220.844	158.147	0.0337165	0.481763	SNAP23	XM_013993108	XM_013993108.2	synaptosome associated protein 23, transcript variant X1	ENSSSCG00000038735
LvsLPE	gene6815	150.074	107.536	0.0486171	0.480852	SMC6	XM_003125342	XM_003125342.4	structural maintenance of chromosomes 6	ENSSSCG00000008614
LvsLPE	gene1009	212.635	152.541	0.041914	0.479181	TTBK2	XM_021097126	XM_021097126.1	tau tubulin kinase 2, transcript variant X3	ENSSSCG00000004718
LvsLPE	gene27776	165.043	118.511	0.038601	0.477812	THOC2	XM_021080469	XM_021080469.1	THO complex 2, transcript variant X23	ENSSSCG00000012639
LvsLPE	gene584	116.734	83.8496	0.0471221	0.477343	CDC40	XM_005652465	XM_005652465.3	cell division cycle 40, transcript variant X2	ENSSSCG00000004403
LvsLPE	gene21454	221.563	159.303	0.0365518	0.475946	LRCH3	XM_013982361	XM_013982361.2	leucine rich repeats and calponin homology domain containing 3, transcript variant X5	ENSSSCG00000011854
LvsLPE	gene4837	196.61	141.402	0.0323975	0.475539	C2H5orf24	XM_005655017	XM_005655017.3	chromosome 2 C5orf24 homolog, transcript variant X1
LvsLPE	gene27783	484.882	348.845	0.0135918	0.475047	STAG2	XM_013986403	XM_013986403.2	stromal antigen 2, transcript variant X5	ENSSSCG00000012642
LvsLPE	gene22419	1125.13	809.547	0.0180178	0.474903	PPTC7	XM_003132884	XM_003132884.4	PTC7 protein phosphatase homolog	ENSSSCG00000009825
LvsLPE	gene248	619.804	446.211	0.0206172	0.474086	BCLAF1	XM_005654383	XM_005654383.3	BCL2 associated transcription factor 1, transcript variant X3	ENSSSCG00000004163
LvsLPE	gene19382	2979.28	2145.88	0.00304821	0.473391	RPL23	NM_001129955	NM_001129955.1	ribosomal protein L23	ENSSSCG00000038880
LvsLPE	gene24315	75.5059	54.4102	0.0491187	0.472711	DUSP19	XM_021074751	XM_021074751.1	dual specificity phosphatase 19, transcript variant X1	ENSSSCG00000016020
LvsLPE	gene20644	181.256	131.046	0.0486089	0.467962	STAB1	XM_021068893	XM_021068893.1	stabilin 1, transcript variant X4	ENSSSCG00000011443
LvsLPE	gene19537	251.739	182.249	0.0303985	0.466019	MSI2	XM_021066173	XM_021066173.1	musashi RNA binding protein 2, transcript variant X7	ENSSSCG00000038505
LvsLPE	gene871	651.895	472.079	0.0270983	0.465613	NEDD4	XM_021094888	XM_021094888.1	neural precursor cell expressed, developmentally down-regulated 4, E3 ubiquitin protein ligase, transcript variant X3	ENSSSCG00000037499
LvsLPE	gene23454	905.917	656.144	0.0140804	0.465367	USMG5	XM_021073491	XM_021073491.1	up-regulated during skeletal muscle growth 5 homolog (mouse)	ENSSSCG00000032165
LvsLPE	gene19997	215.42	156.029	0.0464484	0.465332	CHRNB1	XM_013981308	XM_013981308.2	cholinergic receptor nicotinic beta 1 subunit, transcript variant X4
LvsLPE	gene23536	361.702	262.003	0.0325212	0.465217	FAM160B1	XM_001929362	XM_001929362.6	family with sequence similarity 160 member B1	ENSSSCG00000010652
LvsLPE	gene12910	907.938	657.709	0.0171566	0.465144	DEK	XM_001927909	XM_001927909.6	DEK proto-oncogene, transcript variant X1	ENSSSCG00000001075
LvsLPE	gene24458	140.47	101.865	0.0394633	0.463597	INO80D	XM_021076040	XM_021076040.1	INO80 complex subunit D, transcript variant X1	ENSSSCG00000016125
LvsLPE	gene22363	352.124	255.474	0.0292706	0.462907	SBNO1	XM_021073996	XM_021073996.1	strawberry notch homolog 1, transcript variant X5	ENSSSCG00000009776
LvsLPE	gene6489	895.797	650.496	0.00591774	0.461631	ACYP2	XM_021088229	XM_021088229.1	acylphosphatase 2, transcript variant X3	ENSSSCG00000025224;ENSSSCG00000035426
LvsLPE	gene7558	1938.95	1408.7	0.0124861	0.460905	PCMTD1	XM_021089409	XM_021089409.1	protein-L-isoaspartate (D-aspartate) O-methyltransferase domain containing 1, transcript variant X1	ENSSSCG00000006267
LvsLPE	gene15124	107.758	78.3211	0.0471114	0.460323	TMA16	XM_021100589	XM_021100589.1	translation machinery associated 16 homolog, transcript variant X2	ENSSSCG00000008890;ENSSSCG00000037348
LvsLPE	gene17070	215.233	156.584	0.0400635	0.45896	TSPAN13	XM_021063408	XM_021063408.1	tetraspanin 13	ENSSSCG00000015362
LvsLPE	gene6357	299.497	218.038	0.0286272	0.457959	TIA1	XM_013996070	XM_013996070.2	TIA1 cytotoxic granule associated RNA binding protein, transcript variant X2	ENSSSCG00000023409
LvsLPE	gene22415	125.621	91.478	0.0461606	0.45758	GPN3	NM_001243708	NM_001243708.1	GPN-loop GTPase 3	ENSSSCG00000009820
LvsLPE	gene19368	176.976	128.969	0.043222	0.456537	FBXL20	XM_013979813	XM_013979813.2	F-box and leucine rich repeat protein 20, transcript variant X4	ENSSSCG00000017506
LvsLPE	gene23257	471.685	344.353	0.0239258	0.453938	PCGF5	XM_021073244	XM_021073244.1	polycomb group ring finger 5, transcript variant X4	ENSSSCG00000036083
LvsLPE	gene15294	139.402	101.873	0.0448545	0.452483	RCHY1	XM_021100262	XM_021100262.1	ring finger and CHY zinc finger domain containing 1, transcript variant X1	ENSSSCG00000008969
LvsLPE	gene14996	139.582	102.019	0.048914	0.452273	SLC30A9	NM_001137632	NM_001137632.1	solute carrier family 30 member 9	ENSSSCG00000008801
LvsLPE	gene8147	703.099	514.049	0.0482271	0.451821	RNF115	XM_003481472	XM_003481472.4	ring finger protein 115	ENSSSCG00000037355
LvsLPE	gene12911	432.304	316.229	0.0386147	0.451078	RNF144B	XM_021100236	XM_021100236.1	ring finger protein 144B, transcript variant X8	ENSSSCG00000001076
LvsLPE	gene24369	221.195	161.82	0.0464899	0.450929	CAVIN2	XM_005652440	XM_005652440.3	caveolae associated protein 2	ENSSSCG00000026618
LvsLPE	gene916	259.411	189.856	0.0451202	0.450338	SPPL2A	XM_021095561	XM_021095561.1	signal peptide peptidase like 2A, transcript variant X1	ENSSSCG00000004635
LvsLPE	gene8570	465.698	341.003	0.0341445	0.449611	CPT1B	XM_021091195	XM_021091195.1	carnitine palmitoyltransferase 1B, transcript variant X1	ENSSSCG00000022364
LvsLPE	gene16867	2532.76	1856.83	4.07578e-05	0.447873	ZC3H11A	XM_005656653	XM_005656653.2	zinc finger CCCH-type containing 11A, transcript variant X13	ENSSSCG00000028035
LvsLPE	gene12440	166.465	122.055	0.0433152	0.44768	TM2D1	XM_013988894	XM_013988894.2	TM2 domain containing 1, transcript variant X2	ENSSSCG00000038861
LvsLPE	gene27781	393.828	289.033	0.0287135	0.446333	XIAP	XM_021079366	XM_021079366.1	X-linked inhibitor of apoptosis, transcript variant X2	ENSSSCG00000025028
LvsLPE	gene1730	427.704	314.046	0.0340057	0.445636	CDC37L1	XM_003121918	XM_003121918.5	cell division cycle 37 like 1	ENSSSCG00000005219
LvsLPE	gene1679	122.509	90.0572	0.047286	0.44398	PSIP1	XM_005660092	XM_005660092.3	PC4 and SFRS1 interacting protein 1, transcript variant X1	ENSSSCG00000005183
LvsLPE	gene24009	167.316	123.146	0.0435699	0.442211	NSD3	XM_021075908	XM_021075908.1	nuclear receptor binding SET domain protein 3, transcript variant X2	ENSSSCG00000015820
LvsLPE	gene21509	236.42	174.131	0.0422989	0.441183	GOLGB1	XM_021070274	XM_021070274.1	golgin B1	ENSSSCG00000011882
LvsLPE	gene16530	534.836	394.016	0.0204967	0.440842	PTS	XM_005667339	XM_005667339.3	6-pyruvoyltetrahydropterin synthase, transcript variant X2	ENSSSCG00000015040
LvsLPE	gene818	237.629	175.074	0.0364982	0.440748	LACTB	XM_021086851	XM_021086851.1	lactamase beta, transcript variant X1	ENSSSCG00000004569
LvsLPE	gene20739	782.522	577.061	0.0184358	0.439407	KBTBD8	XM_003358491	XM_003358491.5	kelch repeat and BTB domain containing 8, transcript variant X1	ENSSSCG00000011500
LvsLPE	gene6647	197.506	145.849	0.0364733	0.437424	YIPF4	XM_021087657	XM_021087657.1	Yip1 domain family member 4
LvsLPE	gene17228	582.963	430.707	0.0275056	0.436698	LAMB1	XM_003130269	XM_003130269.5	laminin subunit beta 1	ENSSSCG00000015444
LvsLPE	gene9501	292.955	216.73	0.0329806	0.434781	SMIM10L1	XM_003355574	XM_003355574.4	small integral membrane protein 10 like 1	ENSSSCG00000037609
LvsLPE	gene864	188.908	139.859	0.0454078	0.433718	ZNF280D	XM_021094794	XM_021094794.1	zinc finger protein 280D, transcript variant X8	ENSSSCG00000026960
LvsLPE	gene24349	138.28	102.391	0.0469806	0.433512	OSGEPL1	XM_021075404	XM_021075404.1	O-sialoglycoprotein endopeptidase like 1, transcript variant X3	ENSSSCG00000016043
LvsLPE	gene24621	301.83	223.497	0.0456793	0.433478	ACSL3	XM_021074568	XM_021074568.1	acyl-CoA synthetase long-chain family member 3, transcript variant X2	ENSSSCG00000016223
LvsLPE	gene18336	224.681	166.408	0.0370741	0.433153	SUPT20H	XM_021065234	XM_021065234.1	SPT20 homolog, SAGA complex component, transcript variant X16	ENSSSCG00000009359
LvsLPE	gene6106	240.602	178.392	0.0471809	0.431598	LIMS1	XM_021085645	XM_021085645.1	LIM zinc finger domain containing 1, transcript variant X7	ENSSSCG00000008137
LvsLPE	gene18732	752.986	558.477	0.0460986	0.431126	LOC110255782	XM_021065405	XM_021065405.1	collagen alpha-1(I) chain
LvsLPE	gene14474	247.37	183.471	0.0367213	0.431122	RBM25	XM_005666339	XM_005666339.3	RNA binding motif protein 25, transcript variant X1	ENSSSCG00000039876
LvsLPE	gene24242	267.451	198.548	0.0359765	0.429792	SP3	XM_021075841	XM_021075841.1	Sp3 transcription factor, transcript variant X1	ENSSSCG00000015962
LvsLPE	gene17076	330.794	245.854	0.0344447	0.428133	SNX13	XM_005667667	XM_005667667.3	sorting nexin 13, transcript variant X1	ENSSSCG00000024761
LvsLPE	gene12847	165.871	123.487	0.0486153	0.425711	TMEM170B	XM_021100188	XM_021100188.1	transmembrane protein 170B, transcript variant X2	ENSSSCG00000037420
LvsLPE	gene4150	359.474	267.622	0.0366389	0.425693	SAFB2	XM_021084025	XM_021084025.1	scaffold attachment factor B2, transcript variant X1	ENSSSCG00000013523
LvsLPE	gene21264	779.051	580.252	0.0169973	0.425039	NDUFB5	XM_003132546	XM_003132546.2	NADH:ubiquinone oxidoreductase subunit B5, transcript variant X1	ENSSSCG00000011764
LvsLPE	gene1020	492.471	367.284	0.0282973	0.423143	GANC	XM_021097234	XM_021097234.1	glucosidase alpha, neutral C, transcript variant X9	ENSSSCG00000004729
LvsLPE	gene1949	1001.39	747.182	0.017479	0.422473	CAVIN4	XM_021066698	XM_021066698.1	caveolae associated protein 4
LvsLPE	gene18903	641.022	478.529	0.0203131	0.421768	SRSF2	XM_021066263	XM_021066263.1	serine and arginine rich splicing factor 2, transcript variant X3	ENSSSCG00000036592
LvsLPE	gene19767	233.661	174.48	0.0459373	0.421359	TAOK1	XM_003483075	XM_003483075.4	TAO kinase 1	ENSSSCG00000017790
LvsLPE	gene7908	220.297	164.601	0.0464486	0.420478	KIAA0907	XM_001928648	XM_001928648.6	KIAA0907 ortholog	ENSSSCG00000006504
LvsLPE	gene2779	335.551	251.293	0.0363622	0.417165	NXF1	XM_021080035	XM_021080035.1	nuclear RNA export factor 1, transcript variant X1
LvsLPE	gene23055	501.744	375.89	0.0274821	0.416643	SAMD8	XM_005671120	XM_005671120.3	sterile alpha motif domain containing 8, transcript variant X1	ENSSSCG00000010319
LvsLPE	gene13964	178.752	133.952	0.0489976	0.416239	RALGAPA1	XM_021099156	XM_021099156.1	Ral GTPase activating protein catalytic alpha subunit 1, transcript variant X8	ENSSSCG00000032377
LvsLPE	gene16525	931.485	698.209	0.0175019	0.415874	TIMM8B	XM_003129849	XM_003129849.5	translocase of inner mitochondrial membrane 8 homolog B	ENSSSCG00000023599
LvsLPE	gene23496	269.535	202.096	0.0380244	0.415436	SMC3	XM_005671452	XM_005671452.3	structural maintenance of chromosomes 3	ENSSSCG00000010625
LvsLPE	gene27698	139.241	104.485	0.0487343	0.414288	ALG13	XM_021080435	XM_021080435.1	ALG13, UDP-N-acetylglucosaminyltransferase subunit	ENSSSCG00000012586;ENSSSCG00000034394
LvsLPE	gene15301	1173.11	880.386	0.00816362	0.414129	USO1	XM_005666762	XM_005666762.3	USO1 vesicle transport factor	ENSSSCG00000008971
LvsLPE	gene16990	319.646	239.91	0.0351355	0.413984	GNG11	XM_005667613	XM_005667613.3	G protein subunit gamma 11	ENSSSCG00000015324
LvsLPE	gene8365	214.152	160.835	0.0368708	0.413059	TAF13	NM_001243639	NM_001243639.1	TATA-box binding protein associated factor 13	ENSSSCG00000020842
LvsLPE	gene17227	1733.08	1303.73	0.00445659	0.410685	DLD	NM_214062	NM_214062.1	dihydrolipoamide dehydrogenase	ENSSSCG00000015443
LvsLPE	gene14610	275.541	207.376	0.0365358	0.410017	PPP4R3A	XM_021099619	XM_021099619.1	protein phosphatase 4 regulatory subunit 3A, transcript variant X3	ENSSSCG00000002441
LvsLPE	gene1942	173.141	130.353	0.0449924	0.409531	STX17	XM_021066679	XM_021066679.1	syntaxin 17, transcript variant X3	ENSSSCG00000005386
LvsLPE	gene505	239.186	180.386	0.0448938	0.40704	COQ3	XM_021090298	XM_021090298.1	coenzyme Q3, methyltransferase, transcript variant X1
LvsLPE	gene21670	664.016	501.731	0.0199636	0.404306	FILIP1L	XM_021071310	XM_021071310.1	filamin A interacting protein 1 like, transcript variant X1	ENSSSCG00000011970;ENSSSCG00000011972
LvsLPE	gene24971	203.016	153.528	0.0466715	0.403091	C16H5orf51	XM_003133915	XM_003133915.4	chromosome 16 C5orf51 homolog	ENSSSCG00000040855
LvsLPE	gene4567	856.19	648.13	0.0364988	0.401649	ARRDC3	XM_003123783	XM_003123783.6	arrestin domain containing 3, transcript variant X1	ENSSSCG00000014156
LvsLPE	gene19786	219.444	166.139	0.0363283	0.401459	GOSR1	XM_003131787	XM_003131787.5	golgi SNAP receptor complex member 1, transcript variant X1	ENSSSCG00000029262
LvsLPE	gene12940	390.198	295.425	0.0367132	0.401414	ACOT13	XM_013977469	XM_013977469.2	acyl-CoA thioesterase 13, transcript variant X2
LvsLPE	gene56	2181.9	1653.9	0.00128043	0.399711	QKI	XM_021083632	XM_021083632.1	QKI, KH domain containing RNA binding, transcript variant X2	ENSSSCG00000004029
LvsLPE	gene22588	487.611	369.673	0.0465775	0.39948	MN1	XM_021072488	XM_021072488.1	MN1 proto-oncogene, transcriptional regulator	ENSSSCG00000009966
LvsLPE	gene24322	441.453	334.741	0.0213541	0.399214	ZC3H15	XM_001926616	XM_001926616.6	zinc finger CCCH-type containing 15	ENSSSCG00000016026
LvsLPE	gene15256	227.832	173.161	0.0453387	0.395857	MOB1B	XM_003129073	XM_003129073.4	MOB kinase activator 1B, transcript variant X2	ENSSSCG00000008942
LvsLPE	gene24132	500.177	380.353	0.0221161	0.395099	MARCH7	XM_001928215	XM_001928215.6	membrane associated ring-CH-type finger 7, transcript variant X5	ENSSSCG00000015883
LvsLPE	gene8367	273.045	207.984	0.0369865	0.392668	CLCC1	XM_005663605	XM_005663605.3	chloride channel CLIC like 1, transcript variant X4	ENSSSCG00000006841
LvsLPE	gene20370	346.557	264.084	0.047073	0.392097	ACVR2B	NM_001005350	NM_001005350.2	activin A receptor type 2B	ENSSSCG00000011257
LvsLPE	gene24942	877.844	669.765	0.0327747	0.390311	LOC102167255	XM_021076924	XM_021076924.1	leukemia inhibitory factor receptor
LvsLPE	gene25129	407.87	311.261	0.0344519	0.389985	ERBIN	XM_021076809	XM_021076809.1	erbb2 interacting protein, transcript variant X23	ENSSSCG00000016954
LvsLPE	gene12178	278.87	212.914	0.0367966	0.389317	MIB1	XM_003356369	XM_003356369.4	mindbomb E3 ubiquitin protein ligase 1	ENSSSCG00000025478
LvsLPE	gene25516	503.014	384.083	0.0274153	0.389181	HOOK3	XM_021077847	XM_021077847.1	hook microtubule tethering protein 3, transcript variant X2	ENSSSCG00000024486
LvsLPE	gene10652	1505.83	1150.53	0.0122285	0.388257	COX7A1	NM_214411	NM_214411.1	cytochrome c oxidase polypeptide VIIa-muscle/heart
LvsLPE	gene21405	235.417	180.177	0.0498634	0.385802	LSG1	XM_021070074	XM_021070074.1	large 60S subunit nuclear export GTPase 1	ENSSSCG00000011827
LvsLPE	gene20473	1581.43	1210.39	0.00621584	0.385767	LRRC2	XM_021068202	XM_021068202.1	leucine rich repeat containing 2, transcript variant X3	ENSSSCG00000026945
LvsLPE	gene22100	1543.55	1181.52	0.0405558	0.385607	LPL	XM_021072174	XM_021072174.1	lipoprotein lipase, transcript variant X1	ENSSSCG00000040631
LvsLPE	gene26961	1895.7	1451.92	0.0123438	0.384767	TMSB4X	XM_005673406	XM_005673406.2	thymosin beta 4, X-linked, transcript variant X1	ENSSSCG00000012119
LvsLPE	gene15028	167.977	128.768	0.0471064	0.383487	FRYL	XM_021101186	XM_021101186.1	FRY like transcription coactivator, transcript variant X12	ENSSSCG00000008826
LvsLPE	gene11746	454.131	348.326	0.0335477	0.38267	HP1BP3	XM_021097635	XM_021097635.1	heterochromatin protein 1 binding protein 3, transcript variant X6	ENSSSCG00000003511
LvsLPE	gene21272	395.171	303.155	0.0328636	0.382419	DNAJC19	NM_001190204	NM_001190204.1	DnaJ heat shock protein family (Hsp40) member C19	ENSSSCG00000011770
LvsLPE	gene6408	491.124	376.827	0.0408707	0.382187	LGALSL	XM_003481202	XM_003481202.4	galectin like, transcript variant X2	ENSSSCG00000030005
LvsLPE	gene14396	735.21	567.012	0.0302373	0.374778	MAX	XM_005666316	XM_005666316.3	MYC associated factor X, transcript variant X1	ENSSSCG00000037267
LvsLPE	gene4512	232.616	179.59	0.0463321	0.373237	ZFYVE16	XM_021084492	XM_021084492.1	zinc finger FYVE-type containing 16, transcript variant X1	ENSSSCG00000014121
LvsLPE	gene18562	215.44	166.387	0.0453935	0.372739	RBM26	XM_013980610	XM_013980610.2	RNA binding motif protein 26, transcript variant X14	ENSSSCG00000009479
LvsLPE	gene10974	1043.56	806.098	0.0276119	0.372492	SELENOW	XM_021094647	XM_021094647.1	selenoprotein W	ENSSSCG00000034313
LvsLPE	gene1495	381.149	294.739	0.0363312	0.370918	EXOC5	XM_021102546	XM_021102546.1	exocyst complex component 5, transcript variant X1	ENSSSCG00000005066
LvsLPE	gene9202	699.461	541.101	0.0340108	0.370346	AVIL	XM_013992155	XM_013992155.2	advillin, transcript variant X1	ENSSSCG00000029571
LvsLPE	gene6050	317.01	245.304	0.0458924	0.369957	ZC3H6	XM_021087025	XM_021087025.1	zinc finger CCCH-type containing 6	ENSSSCG00000008096
LvsLPE	gene2562	385.69	298.774	0.0305303	0.36839	KMT5B	XM_021082726	XM_021082726.1	lysine methyltransferase 5B, transcript variant X2	ENSSSCG00000031459
LvsLPE	gene19545	376.2	291.69	0.0364726	0.367063	SRSF1	NM_001038007	NM_001038007.1	serine and arginine rich splicing factor 1	ENSSSCG00000017626
LvsLPE	gene20417	456.189	354.104	0.0369983	0.365458	HIGD1A	XM_003132140	XM_003132140.6	HIG1 hypoxia inducible domain family member 1A, transcript variant X1	ENSSSCG00000011290
LvsLPE	gene24797	338.245	262.563	0.0404459	0.365405	COPS9	XM_003359706	XM_003359706.4	COP9 signalosome subunit 9	ENSSSCG00000020790
LvsLPE	gene27034	3650.2	2834.87	0.00776596	0.364694	PDHA1	XM_003360244	XM_003360244.4	pyruvate dehydrogenase (lipoamide) alpha 1	ENSSSCG00000023643
LvsLPE	gene2047	642.191	498.753	0.0342564	0.364676	GNG10	XM_021067494	XM_021067494.1	G protein subunit gamma 10, transcript variant X2	ENSSSCG00000037964
LvsLPE	gene24969	1108.38	861.062	0.0143943	0.364259	OXCT1	NM_213938	NM_213938.1	3-oxoacid CoA-transferase 1	ENSSSCG00000016863
LvsLPE	gene20347	1078.53	838.043	0.0291902	0.363964	LRRFIP2	XM_021071626	XM_021071626.1	LRR binding FLII interacting protein 2, transcript variant X2	ENSSSCG00000027738
LvsLPE	gene7608	350.049	272.049	0.036498	0.363693	TIPRL	XM_001928523	XM_001928523.5	TOR signaling pathway regulator, transcript variant X1	ENSSSCG00000006301
LvsLPE	gene22382	2175.17	1692.68	0.0163945	0.36182	CLIP1	XM_021072961	XM_021072961.1	CAP-Gly domain containing linker protein 1, transcript variant X3	ENSSSCG00000009793
LvsLPE	gene1506	1023.32	796.552	0.0106804	0.361419	PSMA3	XM_001927990	XM_001927990.5	proteasome subunit alpha 3	ENSSSCG00000005072
LvsLPE	gene4360	1739.97	1354.71	0.0163381	0.361076	HNRNPH1	XM_021084330	XM_021084330.1	heterogeneous nuclear ribonucleoprotein H1, transcript variant X13	ENSSSCG00000014022
LvsLPE	gene6609	2270.11	1767.85	0.0174288	0.360769	ATL2	XM_005662612	XM_005662612.3	atlastin GTPase 2, transcript variant X1	ENSSSCG00000008487
LvsLPE	gene19581	415.873	323.883	0.0332026	0.36067	RPS6KB1	XM_003131671	XM_003131671.5	ribosomal protein S6 kinase B1, transcript variant X1	ENSSSCG00000017670
LvsLPE	gene26419	349.165	272.05	0.0416909	0.360039	KDM7A	XM_003134614	XM_003134614.4	lysine demethylase 7A	ENSSSCG00000016501
LvsLPE	gene13299	469.195	365.892	0.0371548	0.358773	LOC100624113	XR_299737	XR_299737.3	uncharacterized LOC100624113
LvsLPE	gene6132	833.422	650.373	0.0230274	0.357781	TMEM182	XM_013995906	XM_013995906.2	transmembrane protein 182, transcript variant X2
LvsLPE	gene8089	260.199	203.209	0.0458213	0.356652	PRPF3	XM_005655388	XM_005655388.3	pre-mRNA processing factor 3, transcript variant X1	ENSSSCG00000030119
LvsLPE	gene12258	763.364	596.307	0.0198539	0.356317	ZNF24	XM_021093437	XM_021093437.1	zinc finger protein 24, transcript variant X1
LvsLPE	gene7567	316.336	247.212	0.0383847	0.35571	UBE2V2	NM_001243391	NM_001243391.1	ubiquitin conjugating enzyme E2 V2	ENSSSCG00000022190
LvsLPE	gene27041	1192.53	932.384	0.0172334	0.355028	RPS6KA3	XM_021080348	XM_021080348.1	ribosomal protein S6 kinase A3, transcript variant X6	ENSSSCG00000012163
LvsLPE	gene8465	704.727	551.105	0.0364897	0.354739	GCLM	XM_001926378	XM_001926378.4	glutamate-cysteine ligase modifier subunit	ENSSSCG00000037549
LvsLPE	gene15650	1242.06	971.868	0.018102	0.353903	PPP3CA	XM_021100471	XM_021100471.1	protein phosphatase 3 catalytic subunit alpha, transcript variant X3	ENSSSCG00000009172
LvsLPE	gene3301	2682.87	2101.94	0.0205052	0.35206	TEAD1	XM_021077005	XM_021077005.1	TEA domain transcription factor 1, transcript variant X7	ENSSSCG00000013399
LvsLPE	gene12532	308.681	242.126	0.0444119	0.350363	ZCCHC11	XM_021096637	XM_021096637.1	zinc finger CCHC-type containing 11, transcript variant X4	ENSSSCG00000003859
LvsLPE	gene6691	343.976	270.002	0.043561	0.349335	MRPL33	XM_003125284	XM_003125284.5	mitochondrial ribosomal protein L33	ENSSSCG00000034129
LvsLPE	gene19585	470.03	368.968	0.0363821	0.349258	MED13	XM_021067300	XM_021067300.1	mediator complex subunit 13, transcript variant X1	ENSSSCG00000017672
LvsLPE	gene7191	427.725	335.77	0.0365641	0.34921	EMC2	XM_021089024	XM_021089024.1	ER membrane protein complex subunit 2, transcript variant X12	ENSSSCG00000006032
LvsLPE	gene27040	1650.8	1297.85	0.0173974	0.347039	EIF1AX	NM_001243218	NM_001243218.1	eukaryotic translation initiation factor 1A, X-linked	ENSSSCG00000032223
LvsLPE	gene17417	422.586	332.251	0.0399782	0.346969	TPR	XM_013977898	XM_013977898.2	translocated promoter region, nuclear basket protein, transcript variant X2	ENSSSCG00000015576
LvsLPE	gene17951	1115.8	877.989	0.0212743	0.345808	KIF5B	XM_021064805	XM_021064805.1	kinesin family member 5B, transcript variant X1	ENSSSCG00000011027
LvsLPE	gene20288	384.581	302.781	0.0388135	0.345012	TOP2B	NM_001258386	NM_001258386.1	topoisomerase (DNA) II beta	ENSSSCG00000011213
LvsLPE	gene24933	389.653	306.945	0.0457072	0.34421	NIPBL	XM_013984737	XM_013984737.2	NIPBL, cohesin loading factor, transcript variant X1	ENSSSCG00000016842
LvsLPE	gene21531	654.883	516.24	0.0366724	0.343195	COX17	NM_001348525	NM_001348525.1	COX17 cytochrome c oxidase assembly homolog
LvsLPE	gene14616	709.377	559.438	0.0366646	0.342575	NDUFB1	XM_003482306	XM_003482306.4	NADH:ubiquinone oxidoreductase subunit B1	ENSSSCG00000002449
LvsLPE	gene24676	1767.38	1393.82	0.0104086	0.342567	CAB39	XM_021075733	XM_021075733.1	calcium binding protein 39, transcript variant X1	ENSSSCG00000016266
LvsLPE	gene22942	485.248	383.262	0.0445762	0.340391	HERC4	XM_021072873	XM_021072873.1	HECT and RLD domain containing E3 ubiquitin protein ligase 4, transcript variant X3	ENSSSCG00000038913
LvsLPE	gene6539	2005.36	1585.2	0.0213791	0.33919	RHOQ	XM_005662574	XM_005662574.3	ras homolog family member Q, transcript variant X1	ENSSSCG00000031261
LvsLPE	gene817	570.628	451.394	0.0365475	0.338163	RPS27L	XM_003480338	XM_003480338.3	ribosomal protein S27 like	ENSSSCG00000023158
LvsLPE	gene26082	327.216	259.239	0.0384777	0.335962	DPM1	XM_013985457	XM_013985457.2	dolichyl-phosphate mannosyltransferase subunit 1, catalytic, transcript variant X1	ENSSSCG00000034952
LvsLPE	gene4544	3031.06	2401.5	0.00771265	0.335884	COX7C	XM_013994967	XM_013994967.2	cytochrome c oxidase subunit VIIc, transcript variant X1
LvsLPE	gene567	1146.18	909.442	0.0289548	0.333784	SESN1	XM_021090855	XM_021090855.1	sestrin 1, transcript variant X1	ENSSSCG00000004390
LvsLPE	gene25181	750.341	595.749	0.0426747	0.33284	CPEB4	XM_005657625	XM_005657625.3	cytoplasmic polyadenylation element binding protein 4, transcript variant X5	ENSSSCG00000016981
LvsLPE	gene13852	878.027	698.117	0.0361854	0.330795	UBE2Q2	XM_021099010	XM_021099010.1	ubiquitin conjugating enzyme E2 Q2, transcript variant X2	ENSSSCG00000027457
LvsLPE	gene21013	397.717	316.408	0.0420446	0.329959	RNF7	NM_001245011	NM_001245011.1	ring finger protein 7	ENSSSCG00000029774
LvsLPE	gene12353	2020.54	1607.96	0.0287728	0.329503	ACADM	NM_214039	NM_214039.1	acyl-CoA dehydrogenase, C-4 to C-12 straight chain	ENSSSCG00000003776
LvsLPE	gene9825	387.614	308.54	0.0363894	0.329164	HCFC2	XM_003126644	XM_003126644.5	host cell factor C2	ENSSSCG00000000846
LvsLPE	gene10004	310.507	247.239	0.045556	0.328715	PPP1R12A	XM_021092811	XM_021092811.1	protein phosphatase 1 regulatory subunit 12A	ENSSSCG00000038973
LvsLPE	gene9343	303.119	241.457	0.0463955	0.328118	DNM1L	XM_021092060	XM_021092060.1	dynamin 1 like, transcript variant X4	ENSSSCG00000000529
LvsLPE	gene1081	639.691	509.996	0.0287373	0.32689	SRP14	XM_003121602	XM_003121602.6	signal recognition particle 14	ENSSSCG00000004785
LvsLPE	gene7287	1651.93	1318.21	0.0273579	0.325578	UQCRB	XM_021088626	XM_021088626.1	ubiquinol-cytochrome c reductase binding protein, transcript variant X1
LvsLPE	gene11545	2087.44	1667.19	0.0113575	0.32432	RPL22	NM_213987	NM_213987.1	ribosomal protein L22	ENSSSCG00000040777
LvsLPE	gene7596	1400.6	1118.76	0.0175342	0.324151	ATP1B1	NM_001001542	NM_001001542.1	ATPase Na+/K+ transporting subunit beta 1	ENSSSCG00000006296
LvsLPE	gene8759	1630.52	1302.96	0.0174293	0.323537	DDX17	XM_021091487	XM_021091487.1	DEAD-box helicase 17	ENSSSCG00000000104
LvsLPE	gene22510	523.165	418.266	0.0350368	0.322847	TRIAP1	XM_021072517	XM_021072517.1	TP53 regulated inhibitor of apoptosis 1	ENSSSCG00000031152
LvsLPE	gene21285	800.675	640.442	0.0349287	0.322149	DCUN1D1	XM_003358695	XM_003358695.4	defective in cullin neddylation 1 domain containing 1, transcript variant X1	ENSSSCG00000022783
LvsLPE	gene15786	1463.43	1170.65	0.0175572	0.322046	HNRNPDL	XM_021101874	XM_021101874.1	heterogeneous nuclear ribonucleoprotein D like, transcript variant X1	ENSSSCG00000037245
LvsLPE	gene22595	587.628	470.509	0.0367025	0.32068	CCDC117	XM_021074026	XM_021074026.1	coiled-coil domain containing 117, transcript variant X3	ENSSSCG00000032261
LvsLPE	gene6516	544.097	435.825	0.0367234	0.320116	FBXO11	XM_003354838	XM_003354838.5	F-box protein 11	ENSSSCG00000029485
LvsLPE	gene14723	698.394	559.669	0.0367206	0.319468	ATP5I	NM_213915	NM_213915.2	ATP synthase, H+ transporting, mitochondrial Fo complex subunit E	ENSSSCG00000023903
LvsLPE	gene12352	519.616	416.78	0.0367516	0.318157	RABGGTB	NM_001348295	NM_001348295.1	Rab geranylgeranyltransferase beta subunit, transcript variant 1	ENSSSCG00000003775
LvsLPE	gene26633	534.776	429.275	0.0305953	0.317032	LOC100519283	XR_309047	XR_309047.3	uncharacterized LOC100519283
LvsLPE	gene15029	759.744	609.964	0.0178114	0.316788	OCIAD1	XM_021101191	XM_021101191.1	OCIA domain containing 1, transcript variant X3	ENSSSCG00000008828
LvsLPE	gene12524	330.206	265.156	0.0451368	0.316526	SCP2	NM_001168415	NM_001168415.1	sterol carrier protein 2	ENSSSCG00000027114
LvsLPE	gene877	491.865	395.309	0.036423	0.315283	CCPG1	XM_021100015	XM_021100015.1	cell cycle progression 1, transcript variant X8	ENSSSCG00000004610
LvsLPE	gene4646	419.455	337.17	0.0466722	0.315037	SLC25A46	XM_013995025	XM_013995025.2	solute carrier family 25 member 46	ENSSSCG00000014197
LvsLPE	gene8839	460.242	370.077	0.0457888	0.31457	TMEM263	XM_021091567	XM_021091567.1	transmembrane protein 263	ENSSSCG00000038968
LvsLPE	gene9747	422.549	339.813	0.0471908	0.314377	SCAF11	XM_021092989	XM_021092989.1	SR-related CTD associated factor 11, transcript variant X2	ENSSSCG00000000806
LvsLPE	gene23735	466.088	375.351	0.0463635	0.312363	ARL5A	XM_021076258	XM_021076258.1	ADP ribosylation factor like GTPase 5A	ENSSSCG00000031541
LvsLPE	gene23876	1113.35	897.387	0.0292301	0.311108	PTPN4	XM_003133309	XM_003133309.4	protein tyrosine phosphatase, non-receptor type 4, transcript variant X3	ENSSSCG00000015742;ENSSSCG00000015743
LvsLPE	gene23119	352.374	284.061	0.0459418	0.310907	WAPL	XM_013990453	XM_013990453.2	WAPL cohesin release factor, transcript variant X1	ENSSSCG00000010357
LvsLPE	gene4716	432.123	348.545	0.0437591	0.310101	SNX2	XM_021084682	XM_021084682.1	sorting nexin 2, transcript variant X1	ENSSSCG00000022790
LvsLPE	gene5667	418.735	338.401	0.0454147	0.307304	THUMPD1	XM_013995606	XM_013995606.2	THUMP domain containing 1, transcript variant X1	ENSSSCG00000030033
LvsLPE	gene22966	384.68	310.925	0.0481955	0.307093	VPS26A	XM_001925999	XM_001925999.7	VPS26, retromer complex component A, transcript variant X1	ENSSSCG00000010250
LvsLPE	gene347	10623.6	8596.33	0.026976	0.305477	TRDN	XM_021088731	XM_021088731.1	triadin, transcript variant X2	ENSSSCG00000036671
LvsLPE	gene3309	2288.2	1853.99	0.0110029	0.303579	USP47	XM_021083314	XM_021083314.1	ubiquitin specific peptidase 47, transcript variant X1	ENSSSCG00000013402
LvsLPE	gene17878	347.914	281.954	0.046258	0.303274	CHMP5	NM_001244744	NM_001244744.1	charged multivesicular body protein 5	ENSSSCG00000010995
LvsLPE	gene11795	450.306	365.757	0.0495293	0.300018	SRSF10	XM_021093379	XM_021093379.1	serine and arginine rich splicing factor 10, transcript variant X3
LvsLPE	gene24501	683.261	555.007	0.0363797	0.299931	ACADL	NM_213897	NM_213897.1	acyl-CoA dehydrogenase, long chain	ENSSSCG00000016156
LvsLPE	gene21453	932.003	757.625	0.0278323	0.298851	FYTTD1	XM_003358772	XM_003358772.4	forty-two-three domain containing 1, transcript variant X2	ENSSSCG00000027139
LvsLPE	gene23069	5782.54	4701.68	0.00743505	0.298529	RPS24	XM_005671129	XM_005671129.3	ribosomal protein S24, transcript variant X3	ENSSSCG00000039544
LvsLPE	gene7423	758.166	617.206	0.0275681	0.296762	ELOC	XM_001927321	XM_001927321.6	elongin C, transcript variant X2	ENSSSCG00000006176
LvsLPE	gene19497	469.658	382.365	0.0403261	0.296657	SPAG9	XM_021067194	XM_021067194.1	sperm associated antigen 9, transcript variant X1	ENSSSCG00000033228
LvsLPE	gene2213	634.701	517.584	0.0368402	0.294283	STRBP	XM_021074603	XM_021074603.1	spermatid perinuclear RNA binding protein, transcript variant X1	ENSSSCG00000005582
LvsLPE	gene17160	2076.09	1696.05	0.0176029	0.291689	CD36	XM_021102274	XM_021102274.1	CD36 molecule, transcript variant X5	ENSSSCG00000015405
LvsLPE	gene21652	525.071	430.014	0.0366955	0.288128	PCNP	XM_003132696	XM_003132696.4	PEST proteolytic signal containing nuclear protein	ENSSSCG00000036491
LvsLPE	gene23311	3103.68	2542.42	0.0271044	0.287778	SORBS1	XM_005671335	XM_005671335.3	sorbin and SH3 domain containing 1, transcript variant X48	ENSSSCG00000010494
LvsLPE	gene3273	461.722	378.561	0.0399582	0.286497	C2H11orf58	NM_001244873	NM_001244873.1	chromosome 2 C11orf58 homolog	ENSSSCG00000039254;ENSSSCG00000040570
LvsLPE	gene7382	783.225	642.508	0.0424545	0.285713	FABP5	NM_001039746	NM_001039746.2	fatty acid binding protein 5	ENSSSCG00000006153
LvsLPE	gene15686	6034.13	4950.91	0.00816761	0.285454	PDLIM5	XM_021101756	XM_021101756.1	PDZ and LIM domain 5, transcript variant X10	ENSSSCG00000009192
LvsLPE	gene17234	400.734	329.067	0.0462938	0.284263	PNPLA8	XM_021063574	XM_021063574.1	patatin like phospholipase domain containing 8, transcript variant X4	ENSSSCG00000015446
LvsLPE	gene11609	910.269	747.73	0.020126	0.283774	TARDBP	XM_021095332	XM_021095332.1	TAR DNA binding protein, transcript variant X1	ENSSSCG00000023126
LvsLPE	gene4776	887.611	729.215	0.033725	0.283583	HINT1	XM_005661623	XM_005661623.3	histidine triad nucleotide binding protein 1	ENSSSCG00000014264
LvsLPE	gene13859	1375.84	1131.97	0.0192241	0.281476	ETFA	NM_001244403	NM_001244403.1	electron transfer flavoprotein alpha subunit	ENSSSCG00000001862
LvsLPE	gene26773	2264.62	1863.42	0.0204257	0.281317	CYCS	NM_001129970	NM_001129970.1	cytochrome c, somatic	ENSSSCG00000016714
LvsLPE	gene13527	525.338	432.642	0.0470495	0.280074	OARD1	XM_005665959	XM_005665959.3	O-acyl-ADP-ribose deacylase 1, transcript variant X5	ENSSSCG00000023366
LvsLPE	gene678	674.921	555.981	0.045253	0.279683	SENP6	XM_021092294	XM_021092294.1	SUMO1/sentrin specific peptidase 6, transcript variant X1	ENSSSCG00000020702
LvsLPE	gene23262	688.82	568.29	0.0373183	0.277501	TNKS2	XM_001926556	XM_001926556.7	tankyrase 2	ENSSSCG00000010465
LvsLPE	gene24560	858.276	708.26	0.0402764	0.277163	PLCD4	XM_021074676	XM_021074676.1	phospholipase C delta 4, transcript variant X2
LvsLPE	gene1559	718.298	593.556	0.036649	0.275199	SYNE2	XM_021074201	XM_021074201.1	spectrin repeat containing nuclear envelope protein 2, transcript variant X11	ENSSSCG00000005110
LvsLPE	gene26664	447.582	369.954	0.0456189	0.274805	SEPT7	XM_003360171	XM_003360171.5	septin 7, transcript variant X4	ENSSSCG00000016661
LvsLPE	gene17315	605.187	500.258	0.0397134	0.274709	CACYBP	XM_013989620	XM_013989620.2	calcyclin binding protein, transcript variant X3	ENSSSCG00000015504
LvsLPE	gene6681	3193.94	2642.27	0.0272587	0.273559	PPP1CB	XM_021085856	XM_021085856.1	protein phosphatase 1 catalytic subunit beta, transcript variant X1	ENSSSCG00000008540
LvsLPE	gene10128	540.997	448.246	0.0377956	0.271331	HSBP1	NM_001097485	NM_001097485.1	heat shock factor binding protein 1
LvsLPE	gene18712	807.748	669.433	0.0356458	0.270966	ANKRD10	NM_001244616	NM_001244616.1	ankyrin repeat domain 10	ENSSSCG00000033732
LvsLPE	gene18283	567.184	470.284	0.0463252	0.270286	UBL3	XM_003130919	XM_003130919.4	ubiquitin like 3, transcript variant X2	ENSSSCG00000035992
LvsLPE	gene4826	1042.14	864.279	0.0241761	0.269979	UBE2B	XM_021078473	XM_021078473.1	ubiquitin conjugating enzyme E2 B, transcript variant X1	ENSSSCG00000038953
LvsLPE	gene17208	1830.26	1517.9	0.037829	0.269969	NAMPT	XM_021102257	XM_021102257.1	nicotinamide phosphoribosyltransferase, transcript variant X1	ENSSSCG00000015435
LvsLPE	gene6438	735.646	610.297	0.0393264	0.269499	USP34	XM_021087489	XM_021087489.1	ubiquitin specific peptidase 34, transcript variant X1	ENSSSCG00000008382
LvsLPE	gene2556	404.548	335.865	0.0481157	0.268431	PPP6R3	XM_021082696	XM_021082696.1	protein phosphatase 6 regulatory subunit 3, transcript variant X4	ENSSSCG00000012884
LvsLPE	gene6312	566.076	470.81	0.0429547	0.265851	BOLA3	XM_021087364	XM_021087364.1	bolA family member 3, transcript variant X2	ENSSSCG00000040854
LvsLPE	gene26761	5070.27	4220.65	0.01781	0.264599	HNRNPA2B1	XM_021078978	XM_021078978.1	heterogeneous nuclear ribonucleoprotein A2/B1, transcript variant X2	ENSSSCG00000036350
LvsLPE	gene27893	624.962	520.822	0.0446771	0.262977	RBMX	XM_021079411	XM_021079411.1	RNA binding motif protein, X-linked, transcript variant X1	ENSSSCG00000012703
LvsLPE	gene18735	692.465	577.107	0.0431932	0.262902	DCUN1D2	XM_021065981	XM_021065981.1	defective in cullin neddylation 1 domain containing 2, transcript variant X8	ENSSSCG00000026536
LvsLPE	gene24411	603.704	503.963	0.0452816	0.260525	BZW1	XM_021074514	XM_021074514.1	basic leucine zipper and W2 domains 1, transcript variant X1	ENSSSCG00000016094
LvsLPE	gene25859	1220.86	1021.24	0.03451	0.257585	LOC110257452	XR_002340060	XR_002340060.1	uncharacterized LOC110257452
LvsLPE	gene6436	728.413	610.02	0.0492247	0.2559	XPO1	XM_021087484	XM_021087484.1	exportin 1, transcript variant X1	ENSSSCG00000028228
LvsLPE	gene12601	1254.92	1052.68	0.0338454	0.253532	LOC100524873	XM_005665459	XM_005665459.3	cytochrome b-c1 complex subunit 6, mitochondrial, transcript variant X1	ENSSSCG00000003903
LvsLPE	gene18070	1321.24	1109.63	0.0366896	0.25182	ITGB1	XM_013980285	XM_013980285.2	integrin subunit beta 1, transcript variant X2	ENSSSCG00000011101
LvsLPE	gene27490	1997.26	1678.35	0.028735	0.250979	LOC100516480	XM_003135201	XM_003135201.3	cytochrome c oxidase subunit 7B, mitochondrial	ENSSSCG00000032129
LvsLPE	gene1433	612.167	514.434	0.0478803	0.25094	SAV1	XM_001927720	XM_001927720.7	salvador family WW domain containing protein 1	ENSSSCG00000005021
LvsLPE	gene18292	1545.29	1298.97	0.0286761	0.250508	HMGB1	XM_005668317	XM_005668317.3	high mobility group box 1, transcript variant X3	ENSSSCG00000009327
LvsLPE	gene632	968.352	814.365	0.0377557	0.249856	RWDD1	XM_001928520	XM_001928520.6	RWD domain containing 1, transcript variant X1	ENSSSCG00000004446
LvsLPE	gene14495	1018.71	857.456	0.044845	0.248607	ALDH6A1	XM_005656399	XM_005656399.3	aldehyde dehydrogenase 6 family member A1, transcript variant X1	ENSSSCG00000002357
LvsLPE	gene8107	2052.19	1727.53	0.0339879	0.248453	LOC100738859	XM_003355214	XM_003355214.5	histone H2B type 2-E
LvsLPE	gene25855	1015.56	855.225	0.0367468	0.247895	RBM39	XM_021078267	XM_021078267.1	RNA binding motif protein 39, transcript variant X6	ENSSSCG00000007309
LvsLPE	gene13267	1731.69	1460.02	0.0366052	0.246194	DDX39B	XM_005665794	XM_005665794.3	DExD-box helicase 39B, transcript variant X5	ENSSSCG00000001400
LvsLPE	gene309	1045.91	883.132	0.0461289	0.244052	LAMA2	XM_021084463	XM_021084463.1	laminin subunit alpha 2	ENSSSCG00000033894
LvsLPE	gene6558	1513.58	1279.67	0.0440207	0.242192	PPM1B	XM_003125179	XM_003125179.4	protein phosphatase, Mg2+/Mn2+ dependent 1B
LvsLPE	gene23193	786.205	665.441	0.0439428	0.240595	CISD1	XM_021073223	XM_021073223.1	CDGSH iron sulfur domain 1
LvsLPE	gene3370	26094.1	22125.9	0.0187483	0.237985	OBSCN	XM_021083345	XM_021083345.1	obscurin, cytoskeletal calmodulin and titin-interacting RhoGEF, transcript variant X2
LvsLPE	gene5692	3550.46	3013.14	0.0270481	0.236738	RPS15A	XM_021086554	XM_021086554.1	ribosomal protein S15a, transcript variant X2	ENSSSCG00000035768
LvsLPE	gene15620	786.317	667.807	0.0467289	0.23568	AIMP1	XM_021100267	XM_021100267.1	aminoacyl tRNA synthetase complex interacting multifunctional protein 1, transcript variant X1	ENSSSCG00000024168
LvsLPE	gene892	1170.59	995.889	0.0428514	0.233183	ARPP19	XM_005659589	XM_005659589.3	cAMP regulated phosphoprotein 19, transcript variant X2
LvsLPE	gene26154	2521.73	2149.71	0.0307129	0.230271	ATP5E	XM_005673060	XM_005673060.3	ATP synthase, H+ transporting, mitochondrial F1 complex, epsilon subunit, transcript variant X1
LvsLPE	gene18426	2382.87	2033.3	0.029193	0.228875	SUCLA2	XM_021065584	XM_021065584.1	succinate-CoA ligase ADP-forming beta subunit, transcript variant X1	ENSSSCG00000009405
LvsLPE	gene9008	1082.97	925.628	0.0399363	0.226485	HNRNPA1	XM_005663854	XM_005663854.3	heterogeneous nuclear ribonucleoprotein A1, transcript variant X1	ENSSSCG00000000288
LvsLPE	gene15603	2972.25	2542.31	0.020429	0.225412	RPL34	XM_005666943	XM_005666943.3	ribosomal protein L34, transcript variant X1	ENSSSCG00000009146
LvsLPE	gene930	1103.82	945.354	0.0390695	0.22358	COPS2	XM_021072083	XM_021072083.1	COP9 signalosome subunit 2, transcript variant X1	ENSSSCG00000004652
LvsLPE	gene21413	2104.03	1803.24	0.0424734	0.222566	PPP1R2	XM_021070085	XM_021070085.1	protein phosphatase 1 regulatory inhibitor subunit 2	ENSSSCG00000039249
LvsLPE	gene22445	4095.01	3510.24	0.0174497	0.222298	PEBP1	XM_003132890	XM_003132890.3	phosphatidylethanolamine binding protein 1, transcript variant X1	ENSSSCG00000009851
LvsLPE	gene21799	1545.61	1325.21	0.033418	0.221948	USP25	XM_021070825	XM_021070825.1	ubiquitin specific peptidase 25, transcript variant X4	ENSSSCG00000024623
LvsLPE	gene20692	1133.67	973.221	0.0452899	0.220156	SLMAP	XM_021069017	XM_021069017.1	sarcolemma associated protein, transcript variant X4	ENSSSCG00000038873
LvsLPE	gene21828	1652.37	1420.57	0.0364846	0.218069	ATP5J	XM_021071448	XM_021071448.1	ATP synthase, H+ transporting, mitochondrial Fo complex subunit F6, transcript variant X5	ENSSSCG00000038399
LvsLPE	gene4810	1344.01	1161.22	0.0437684	0.210896	LOC100524308	XM_003354278	XM_003354278.4	cytochrome b-c1 complex subunit 8, transcript variant X3	ENSSSCG00000014289
LvsLPE	gene21352	8362.41	7226.51	0.0219876	0.210619	EIF4A2	XM_021068176	XM_021068176.1	eukaryotic translation initiation factor 4A2, transcript variant X3	ENSSSCG00000011803
LvsLPE	gene23617	1225.84	1060.14	0.0377996	0.209518	ACADSB	XM_001926297	XM_001926297.4	acyl-CoA dehydrogenase, short/branched chain	ENSSSCG00000010723
LvsLPE	gene25220	1207.56	1051.18	0.0408421	0.200084	NPM1	XM_013990662	XM_013990662.2	nucleophosmin, transcript variant X1	ENSSSCG00000016998
LvsLPE	gene7099	2269.1	1975.46	0.0480619	0.199925	NDUFB9	XM_013996497	XM_013996497.1	NADH:ubiquinone oxidoreductase subunit B9	ENSSSCG00000005976
LvsLPE	gene10181	789.395	687.8	0.048658	0.198759	GABARAPL2	XM_003126859	XM_003126859.5	GABA type A receptor associated protein like 2	ENSSSCG00000002707
LvsLPE	gene21271	5857.04	5105.04	0.0148529	0.198249	FXR1	XM_021071238	XM_021071238.1	FMR1 autosomal homolog 1, transcript variant X1	ENSSSCG00000011769
LvsLPE	gene17710	971.91	848.422	0.0488548	0.196041	NEK7	XM_005667989	XM_005667989.3	NIMA related kinase 7, transcript variant X2	ENSSSCG00000010904
LvsLPE	gene6480	4111.7	3589.33	0.0266306	0.19602	RPS27A	XM_003125136	XM_003125136.5	ribosomal protein S27a	ENSSSCG00000034617
LvsLPE	gene16195	898.99	785.061	0.0462582	0.1955	RAB6A	XM_005667096	XM_005667096.3	RAB6A, member RAS oncogene family, transcript variant X3	ENSSSCG00000014828
LvsLPE	gene27638	1593.17	1395.34	0.0429364	0.191284	MORF4L2	XM_003360402	XM_003360402.4	mortality factor 4 like 2, transcript variant X3	ENSSSCG00000012534
LvsLPE	gene4906	1406.25	1232.58	0.0408362	0.190169	PAIP2	XM_003123980	XM_003123980.4	poly(A) binding protein interacting protein 2, transcript variant X1	ENSSSCG00000026606
LvsLPE	gene25027	1191.56	1046.37	0.0465621	0.187459	NDUFS4	XM_021077055	XM_021077055.1	NADH:ubiquinone oxidoreductase subunit S4, transcript variant X3	ENSSSCG00000016893
LvsLPE	gene16526	1634.79	1435.6	0.0363542	0.187451	SDHD	NM_001097516	NM_001097516.1	succinate dehydrogenase complex subunit D	ENSSSCG00000015034
LvsLPE	gene23577	2439.84	2142.92	0.0363462	0.187206	PRDX3	NM_001244531	NM_001244531.1	peroxiredoxin 3	ENSSSCG00000010682
LvsLPE	gene19361	9397.79	8264.27	0.0360421	0.185433	TCAP	NM_001145754	NM_001145754.1	titin-cap	ENSSSCG00000017500
LvsLPE	gene13497	2180.66	1917.74	0.0416406	0.185358	GLO1	XM_001927957	XM_001927957.5	glyoxalase I	ENSSSCG00000027778
LvsLPE	gene23417	1398.28	1230.41	0.0409789	0.184521	MGEA5	XM_003483548	XM_003483548.4	meningioma expressed antigen 5 (hyaluronidase), transcript variant X1	ENSSSCG00000010569
LvsLPE	gene220	2450.97	2168.12	0.0452573	0.176906	TXLNB	XM_021087298	XM_021087298.1	taxilin beta, transcript variant X2	ENSSSCG00000004143
LvsLPE	gene20748	4646.15	4110.53	0.0473833	0.176711	LMOD3	XM_013981880	XM_013981880.2	leiomodin 3	ENSSSCG00000011508
LvsLPE	gene742	4519	4002.43	0.0281164	0.175127	RPL17	XM_021077855	XM_021077855.1	ribosomal protein L17, transcript variant X1	ENSSSCG00000035007
LvsLPE	gene21570	2979.64	2645.27	0.0363465	0.171723	NAA50	XM_005670201	XM_005670201.3	N(alpha)-acetyltransferase 50, NatE catalytic subunit, transcript variant X1	ENSSSCG00000011917
LvsLPE	gene24236	5115.33	4546.63	0.0365366	0.170032	MAP3K20	XM_021075200	XM_021075200.1	mitogen-activated protein kinase kinase kinase 20, transcript variant X4	ENSSSCG00000015960
LvsLPE	gene20898	9095.89	8120.71	0.0170707	0.16361	CNBP	XM_021069428	XM_021069428.1	CCHC-type zinc finger nucleic acid binding protein, transcript variant X10	ENSSSCG00000040879
LvsLPE	gene13442	4893.71	4381.97	0.0372662	0.159349	RPL10A	NM_001097477	NM_001097477.2	ribosomal protein L10a	ENSSSCG00000001543
LvsLPE	gene8296	2616.5	2348.4	0.038814	0.155956	ATP5F1	XM_003355244	XM_003355244.5	ATP synthase, H+ transporting, mitochondrial Fo complex subunit B1	ENSSSCG00000037772
LvsLPE	gene4877	22881.2	20536.9	0.036472	0.155946	MYOT	XM_005661661	XM_005661661.3	myotilin, transcript variant X3
LvsLPE	gene17683	1184.6	1065.91	0.0498205	0.152315	HNRNPU	XR_002336237	XR_002336237.1	heterogeneous nuclear ribonucleoprotein U, transcript variant X2	ENSSSCG00000010877
LvsLPE	gene23977	10368.9	9416.53	0.0342786	0.138999	SLC25A4	XM_003133345	XM_003133345.4	solute carrier family 25 member 4	ENSSSCG00000015790
LvsLPE	gene14969	3775.85	3430.97	0.04644	0.138184	RPL9	NM_001243481	NM_001243481.1	ribosomal protein L9
LvsLPE	gene24196	30869	28057.9	0.0415438	0.137752	KLHL41	XM_003359548	XM_003359548.5	kelch like family member 41	ENSSSCG00000033049
LvsLPE	gene28844	4187.64	3837.32	0.0475512	0.12604	EIF5	XM_021081662	XM_021081662.1	eukaryotic translation initiation factor 5, transcript variant X2
LvsLPE	gene7611	6389.34	6897.56	0.044706	-0.110418	DCAF6	XM_021089469	XM_021089469.1	DDB1 and CUL4 associated factor 6, transcript variant X19	ENSSSCG00000006303
LvsLPE	gene7534	5729.92	6203.19	0.0473558	-0.114494	RPS20	NM_001129954	NM_001129954.1	ribosomal protein S20
LvsLPE	gene16232	6396.07	6928.34	0.0377201	-0.115324	RPS3	XM_021102268	XM_021102268.1	ribosomal protein S3, transcript variant X2	ENSSSCG00000014855
LvsLPE	gene19371	4754.91	5183.08	0.023867	-0.124394	RPL19	XM_003131509	XM_003131509.5	ribosomal protein L19	ENSSSCG00000017509
LvsLPE	gene20627	4203.37	4590.44	0.0382762	-0.127088	RPL29	XM_005669562	XM_005669562.3	ribosomal protein L29, transcript variant X1	ENSSSCG00000027573
LvsLPE	gene27451	6369.16	6960.21	0.0320401	-0.128027	RPS4X	NM_001204283	NM_001204283.1	ribosomal protein S4, X-linked	ENSSSCG00000012405
LvsLPE	gene8245	12050	13173.3	0.0482558	-0.128584	AMPD1	XM_005655414	XM_005655414.3	adenosine monophosphate deaminase 1, transcript variant X3	ENSSSCG00000006754
LvsLPE	gene10826	5206.98	5710.8	0.0474979	-0.133248	RPS19	XM_005655906	XM_005655906.3	ribosomal protein S19, transcript variant X1	ENSSSCG00000003042
LvsLPE	gene23121	31860.4	34948.3	0.0178799	-0.133457	LDB3	XM_005657425	XM_005657425.3	LIM domain binding 3
LvsLPE	gene15834	3689.43	4054.24	0.0355437	-0.136035	RPL27A	XM_003482496	XM_003482496.4	ribosomal protein L27a	ENSSSCG00000014569
LvsLPE	gene8063	13798.9	15182.5	0.0226108	-0.137851	TMOD4	XM_005663458	XM_005663458.3	tropomodulin 4, transcript variant X1	ENSSSCG00000006631
LvsLPE	gene2811	8498.02	9352.17	0.048131	-0.138175	FTH1	XM_005660803	XM_005660803.3	ferritin heavy chain 1, transcript variant X1	ENSSSCG00000014540
LvsLPE	gene13428	6528.67	7198.25	0.0338619	-0.140857	C7H6orf106	NM_001243026	NM_001243026.1	chromosome 7 C6orf106 homolog	ENSSSCG00000001527
LvsLPE	gene4393	13441.7	14821.5	0.0441712	-0.140976	PDLIM7	XM_021084376	XM_021084376.1	PDZ and LIM domain 7, transcript variant X1	ENSSSCG00000040507
LvsLPE	gene2690	2116.86	2337.75	0.0448372	-0.143194	FAU	XM_021082866	XM_021082866.1	FAU, ubiquitin like and ribosomal protein S30 fusion
LvsLPE	gene11570	2467.44	2729.4	0.0210733	-0.14557	PARK7	NM_001078663	NM_001078663.1	Parkinsonism associated deglycase	ENSSSCG00000003385
LvsLPE	gene22554	1827.07	2021.74	0.0413357	-0.146066	ISCU	XM_003359136	XM_003359136.3	iron-sulfur cluster assembly enzyme	ENSSSCG00000023380
LvsLPE	gene19222	2751.18	3044.68	0.0365866	-0.146239	RPL27	NM_001097479	NM_001097479.1	ribosomal protein L27	ENSSSCG00000025507
LvsLPE	gene1018	10657.5	11795.7	0.018919	-0.146395	CAPN3	XM_013993113	XM_013993113.2	calpain 3, transcript variant X2	ENSSSCG00000004728
LvsLPE	gene986	4299.81	4772.05	0.0434885	-0.150336	SERF2	NM_001190206	NM_001190206.1	small EDRK-rich factor 2	ENSSSCG00000024263
LvsLPE	gene8984	2794.15	3101.34	0.0180225	-0.150484	ATP5G2	XM_021091719	XM_021091719.1	ATP synthase, H+ transporting, mitochondrial Fo complex subunit C2 (subunit 9), transcript variant X2	ENSSSCG00000033368
LvsLPE	gene19418	3393.69	3773.44	0.0367146	-0.153028	NFE2L1	XM_021067094	XM_021067094.1	nuclear factor, erythroid 2 like 1, transcript variant X2	ENSSSCG00000017525
LvsLPE	gene11052	8043.62	8960.83	0.02333	-0.155788	RPS11	NM_001244070	NM_001244070.1	ribosomal protein S11	ENSSSCG00000003165
LvsLPE	gene24423	3261.03	3635.21	0.0436826	-0.156707	STRADB	XM_003133587	XM_003133587.5	STE20-related kinase adaptor beta, transcript variant X1
LvsLPE	gene9141	3437.88	3836.48	0.04708	-0.158265	CS	XM_021091143	XM_021091143.1	citrate synthase, transcript variant X1	ENSSSCG00000035686
LvsLPE	gene21062	4817.05	5382.66	0.0227314	-0.160169	GYG1	XM_021069597	XM_021069597.1	glycogenin 1, transcript variant X2	ENSSSCG00000011698
LvsLPE	gene2392	7083.7	7922.48	0.0178842	-0.161449	RPL7A	XM_021071136	XM_021071136.1	ribosomal protein L7a
LvsLPE	gene13616	5403.73	6049.64	0.0445443	-0.162893	CLIC5	NM_001198923	NM_001198923.2	chloride intracellular channel 5	ENSSSCG00000037416
LvsLPE	gene23035	50588.5	56645.1	0.00392882	-0.163141	MYOZ1	XM_021072180	XM_021072180.1	myozenin 1, transcript variant X2	ENSSSCG00000010304
LvsLPE	gene19276	14002.7	15715.7	0.00351265	-0.166501	EIF1	XM_003482982	XM_003482982.4	eukaryotic translation initiation factor 1	ENSSSCG00000017430
LvsLPE	gene20010	2240.95	2518.47	0.0248196	-0.168434	FXR2	XM_003131974	XM_003131974.5	FMR1 autosomal homolog 2	ENSSSCG00000017953
LvsLPE	gene20463	2834.03	3190.74	0.0410511	-0.171037	FYCO1	XM_021068193	XM_021068193.1	FYVE and coiled-coil domain containing 1, transcript variant X1	ENSSSCG00000011317
LvsLPE	gene9156	6186.63	6968.3	0.023294	-0.171652	NACA	XM_005663894	XM_005663894.3	nascent polypeptide-associated complex alpha subunit, transcript variant X8	ENSSSCG00000020830
LvsLPE	gene28865	7196.03	8111.65	0.0183629	-0.172794	ADSSL1	NM_001097509	NM_001097509.1	adenylosuccinate synthase like 1
LvsLPE	gene8540	1730.97	1952.46	0.0382154	-0.173713	SH3GLB1	XM_013997434	XM_013997434.2	SH3 domain containing GRB2 like, endophilin B1, transcript variant X5	ENSSSCG00000006930
LvsLPE	gene9253	1884.12	2125.3	0.0425108	-0.17378	MSRB3	XM_021091955	XM_021091955.1	methionine sulfoxide reductase B3, transcript variant X1	ENSSSCG00000026004
LvsLPE	gene821	204270	230599	0.0226638	-0.174907	TPM1	XM_005659518	XM_005659518.3	tropomyosin 1 (alpha), transcript variant X7	ENSSSCG00000004570
LvsLPE	gene7144	2848.49	3216.71	0.0395534	-0.175388	DEPTOR	XM_021090558	XM_021090558.1	DEP domain containing MTOR interacting protein, transcript variant X6
LvsLPE	gene11301	2491.64	2815.35	0.0353204	-0.176223	RPL28	XM_021095010	XM_021095010.1	ribosomal protein L28, transcript variant X2
LvsLPE	gene8084	5825.6	6594.24	0.040295	-0.178801	MCL1	NM_001348806	NM_001348806.1	MCL1, BCL2 family apoptosis regulator
LvsLPE	gene19745	5539.07	6270.42	0.0171804	-0.17892	RPL23A	XM_003131772	XM_003131772.3	ribosomal protein L23a	ENSSSCG00000035080
LvsLPE	gene19085	1376.33	1558.43	0.0395528	-0.179266	TEX2	XM_021066767	XM_021066767.1	testis expressed 2	ENSSSCG00000017278
LvsLPE	gene24072	1151.96	1305.14	0.045012	-0.180117	PLEKHB2	XM_021076267	XM_021076267.1	pleckstrin homology domain containing B2, transcript variant X2	ENSSSCG00000028679
LvsLPE	gene25498	8079.28	9159.93	0.021236	-0.18111	ANK1	XM_021078313	XM_021078313.1	ankyrin 1	ENSSSCG00000007022
LvsLPE	gene5545	185509	210388	0.018371	-0.181563	MYLPF	NM_001006592	NM_001006592.1	myosin light chain, phosphorylatable, fast skeletal muscle	ENSSSCG00000007799
LvsLPE	gene22845	1342.92	1524.42	0.0493965	-0.182886	EGLN1	XM_021073581	XM_021073581.1	egl-9 family hypoxia inducible factor 1, transcript variant X2	ENSSSCG00000010172
LvsLPE	gene11054	1126.04	1279.38	0.0482872	-0.184183	FCGRT	XM_013998637	XM_013998637.2	Fc fragment of IgG receptor and transporter, transcript variant X4	ENSSSCG00000003187
LvsLPE	gene4531	2609.67	2966.6	0.0260397	-0.184944	RPS23	NM_213764	NM_213764.1	ribosomal protein S23	ENSSSCG00000014133
LvsLPE	gene20534	3142.04	3572.66	0.0248949	-0.185296	ARIH2	XM_003132197	XM_003132197.6	ariadne RBR E3 ubiquitin protein ligase 2, transcript variant X1	ENSSSCG00000011367
LvsLPE	gene14115	1285.82	1462.21	0.0420539	-0.185456	OXA1L	XM_013978229	XM_013978229.2	OXA1L, mitochondrial inner membrane protein	ENSSSCG00000002042
LvsLPE	gene15587	2821.4	3213.1	0.0448822	-0.187553	EGF	XM_021100462	XM_021100462.1	epidermal growth factor, transcript variant X3	ENSSSCG00000009134
LvsLPE	gene10426	1300.33	1481.88	0.0307882	-0.188544	NUTF2	XM_003126922	XM_003126922.5	nuclear transport factor 2	ENSSSCG00000030295
LvsLPE	gene9120	1759.52	2005.89	0.0218851	-0.189068	RAB5B	XM_021091797	XM_021091797.1	RAB5B, member RAS oncogene family, transcript variant X3	ENSSSCG00000037396;ENSSSCG00000037597
LvsLPE	gene1839	4704.82	5364.35	0.00544587	-0.189262	VCP	XM_021083237	XM_021083237.1	valosin containing protein, transcript variant X1
LvsLPE	gene24536	3337.27	3807.02	0.0172935	-0.189992	RPL37A	XM_021076246	XM_021076246.1	ribosomal protein L37a, transcript variant X2	ENSSSCG00000036716
LvsLPE	gene28037	14901	17007.5	0.00889405	-0.190761	RPL10	NM_001044543	NM_001044543.1	ribosomal protein L10	ENSSSCG00000035997
LvsLPE	gene22499	5209.71	5957.81	0.0351543	-0.193579	ALDH2	NM_001044611	NM_001044611.2	aldehyde dehydrogenase 2 family (mitochondrial)	ENSSSCG00000009889
LvsLPE	gene25721	1177.57	1347.67	0.0445743	-0.194648	FKBP1A	NM_001038000	NM_001038000.2	FK506 binding protein 1A	ENSSSCG00000007188
LvsLPE	gene4328	9205.16	10539.3	0.0057455	-0.195258	CDC34	XM_021084306	XM_021084306.1	cell division cycle 34	ENSSSCG00000039640
LvsLPE	gene5502	4326.05	4955.17	0.018418	-0.195883	TRIM72	XM_003124494	XM_003124494.5	tripartite motif containing 72	ENSSSCG00000007757
LvsLPE	gene19172	828.816	949.394	0.0468788	-0.195956	EFTUD2	XM_003131332	XM_003131332.4	elongation factor Tu GTP binding domain containing 2	ENSSSCG00000017346
LvsLPE	gene5914	3133.26	3596.64	0.0118262	-0.198988	RPL3L	XM_021086793	XM_021086793.1	ribosomal protein L3 like, transcript variant X4	ENSSSCG00000032657
LvsLPE	gene12898	3625.51	4162.14	0.0280857	-0.199141	CAP2	XM_021100214	XM_021100214.1	CAP, adenylate cyclase-associated protein, 2 (yeast)	ENSSSCG00000001068
LvsLPE	gene16815	1262.12	1449.28	0.0366461	-0.199494	APLP2	XM_021063158	XM_021063158.1	amyloid beta precursor like protein 2, transcript variant X2	ENSSSCG00000015244
LvsLPE	gene20389	3799.26	4362.96	0.0183705	-0.199588	RPSA	NM_001037146	NM_001037146.2	ribosomal protein SA	ENSSSCG00000037236
LvsLPE	gene8985	1041.3	1196.24	0.0395552	-0.200122	CALCOCO1	XM_005652574	XM_005652574.3	calcium binding and coiled-coil domain 1, transcript variant X3	ENSSSCG00000028481
LvsLPE	gene5911	15119.1	17374.1	0.0038545	-0.200568	RPS2	XM_021086796	XM_021086796.1	ribosomal protein S2	ENSSSCG00000033697
LvsLPE	gene1918	5272.39	6062.72	0.0113554	-0.201508	TMOD1	XM_003353588	XM_003353588.5	tropomodulin 1, transcript variant X1	ENSSSCG00000023010
LvsLPE	gene12106	9995.76	11494.1	0.00888659	-0.201511	VAPA	XM_021096053	XM_021096053.1	VAMP associated protein A, transcript variant X1	ENSSSCG00000038465
LvsLPE	gene1847	1076.11	1237.65	0.0496588	-0.201782	RUSC2	XM_001927812	XM_001927812.5	RUN and SH3 domain containing 2, transcript variant X2	ENSSSCG00000005308
LvsLPE	gene15440	4171.87	4800.21	0.0408953	-0.202406	SETD7	XM_021101560	XM_021101560.1	SET domain containing lysine methyltransferase 7, transcript variant X2	ENSSSCG00000030396
LvsLPE	gene13526	4282.14	4928.13	0.0332071	-0.202708	APOBEC2	XM_001928899	XM_001928899.6	apolipoprotein B mRNA editing enzyme catalytic subunit 2	ENSSSCG00000036018
LvsLPE	gene6333	1097.1	1262.74	0.0346863	-0.20286	SPR	XM_003125032	XM_003125032.4	sepiapterin reductase (7,8-dihydrobiopterin:NADP+ oxidoreductase)	ENSSSCG00000008309
LvsLPE	gene19656	2210.13	2543.96	0.0441599	-0.202945	UNC45B	NM_001113442	NM_001113442.2	unc-45 myosin chaperone B	ENSSSCG00000017717
LvsLPE	gene9584	809.539	932.132	0.0367647	-0.203433	PHB2	NM_001243556	NM_001243556.1	prohibitin 2	ENSSSCG00000024655
LvsLPE	gene5379	1545.52	1779.59	0.0253602	-0.203453	CUX1	XM_021086269	XM_021086269.1	cut like homeobox 1, transcript variant X5	ENSSSCG00000007681
LvsLPE	gene4326	1403.47	1617.38	0.0415412	-0.204662	BSG	XM_021076684	XM_021076684.1	basigin (Ok blood group), transcript variant X2	ENSSSCG00000027907
LvsLPE	gene25707	740.635	853.57	0.0473807	-0.204747	SNRPB	XR_002339920	XR_002339920.1	small nuclear ribonucleoprotein polypeptides B and B1, transcript variant X2
LvsLPE	gene1017	26172.3	30165.7	0.0401559	-0.204869	ZNF106	XM_021097187	XM_021097187.1	zinc finger protein 106, transcript variant X2	ENSSSCG00000004725
LvsLPE	gene19577	2153.75	2483.79	0.0228642	-0.205688	CLTC	XM_021066047	XM_021066047.1	clathrin heavy chain, transcript variant X1	ENSSSCG00000022659
LvsLPE	gene24756	2037.01	2349.17	0.0343795	-0.205693	COL6A3	XM_021075741	XM_021075741.1	collagen type VI alpha 3 chain	ENSSSCG00000027331
LvsLPE	gene26177	1220.59	1409.69	0.0488841	-0.207802	PSMA7	NM_001243652	NM_001243652.1	proteasome subunit alpha 7	ENSSSCG00000033332
LvsLPE	gene6325	1543.53	1782.98	0.0184146	-0.208062	CCT7	NM_001170522	NM_001170522.1	chaperonin containing TCP1 subunit 7	ENSSSCG00000008303
LvsLPE	gene11003	3252.75	3758.27	0.00848509	-0.208408	RPL18	XM_021094700	XM_021094700.1	ribosomal protein L18	ENSSSCG00000025928
LvsLPE	gene28818	1857.58	2147.99	0.0276688	-0.209561	DYNC1H1	XM_021081584	XM_021081584.1	dynein cytoplasmic 1 heavy chain 1
LvsLPE	gene17755	2391.38	2765.37	0.0229335	-0.20963	SHISA4	XM_021064525	XM_021064525.1	shisa family member 4	ENSSSCG00000031981
LvsLPE	gene19091	1938.23	2241.73	0.0219757	-0.209871	SCN4A	XM_003131284	XM_003131284.4	sodium voltage-gated channel alpha subunit 4, transcript variant X1	ENSSSCG00000017282
LvsLPE	gene6225	2615.27	3025.18	0.0325533	-0.210058	RMND5A	XM_021087278	XM_021087278.1	required for meiotic nuclear division 5 homolog A, transcript variant X1	ENSSSCG00000035478
LvsLPE	gene21314	2842.2	3287.77	0.0178458	-0.210099	PSMD2	NM_001243477	NM_001243477.1	proteasome 26S subunit, non-ATPase 2	ENSSSCG00000023998
LvsLPE	gene6360	3546.68	4104.38	0.0101333	-0.210696	PCBP1	XM_003125057	XM_003125057.4	poly(rC) binding protein 1	ENSSSCG00000027224
LvsLPE	gene20558	3843.08	4447.9	0.0181506	-0.210862	DAG1	XM_021068740	XM_021068740.1	dystroglycan 1, transcript variant X1	ENSSSCG00000034357
LvsLPE	gene9509	33869.4	39202	0.00929099	-0.210942	YBX3	XM_003126475	XM_003126475.3	Y-box binding protein 3, transcript variant X1	ENSSSCG00000000633
LvsLPE	gene24363	1251.86	1449.11	0.044029	-0.211085	STAT1	XM_021074657	XM_021074657.1	signal transducer and activator of transcription 1, transcript variant X3	ENSSSCG00000016057
LvsLPE	gene16918	1642.99	1901.89	0.0210271	-0.211109	MAPKAPK2	XM_003130462	XM_003130462.6	mitogen-activated protein kinase-activated protein kinase 2	ENSSSCG00000015650
LvsLPE	gene17376	8478.74	9816.1	0.0379347	-0.2113	GLUL	XM_021102200	XM_021102200.1	glutamate-ammonia ligase, transcript variant X1	ENSSSCG00000015545
LvsLPE	gene19165	978.163	1132.63	0.0343124	-0.211535	NMT1	XM_021066846	XM_021066846.1	N-myristoyltransferase 1, transcript variant X2	ENSSSCG00000017339
LvsLPE	gene15821	1753.7	2032.05	0.0229629	-0.212534	IPO7	XM_013979065	XM_013979065.2	importin 7, transcript variant X1	ENSSSCG00000028886
LvsLPE	gene14508	1657.48	1921.39	0.0417926	-0.213156	DLST	NM_214397	NM_214397.1	dihydrolipoamide S-succinyltransferase	ENSSSCG00000002374
LvsLPE	gene12055	3338.27	3870.26	0.0170801	-0.213329	PABPC4	XM_013999193	XM_013999193.2	poly(A) binding protein cytoplasmic 4, transcript variant X11	ENSSSCG00000003660
LvsLPE	gene28395	708.894	821.99	0.0462788	-0.213552	EDF1	XM_003480635	XM_003480635.4	endothelial differentiation related factor 1
LvsLPE	gene5971	923.399	1070.72	0.020924	-0.213553	STUB1	XM_003124708	XM_003124708.5	STIP1 homology and U-box containing protein 1	ENSSSCG00000007988;ENSSSCG00000008008
LvsLPE	gene2993	932.905	1081.76	0.0466463	-0.213578	SSRP1	XM_003353864	XM_003353864.4	structure specific recognition protein 1, transcript variant X2	ENSSSCG00000029059
LvsLPE	gene8782	2495.5	2895.26	0.0233579	-0.214367	LGALS1	NM_001001867	NM_001001867.1	galectin 1	ENSSSCG00000033854
LvsLPE	gene22724	953.552	1106.34	0.0264096	-0.21441	UBE2L3	XM_005670877	XM_005670877.3	ubiquitin conjugating enzyme E2 L3, transcript variant X1	ENSSSCG00000037143
LvsLPE	gene17388	835.21	969.656	0.0434675	-0.215334	DHX9	XM_021063778	XM_021063778.1	DExH-box helicase 9, transcript variant X1	ENSSSCG00000026806
LvsLPE	gene25373	1917.51	2229.36	0.0396832	-0.217401	ADCY2	XM_021077007	XM_021077007.1	adenylate cyclase 2	ENSSSCG00000017101
LvsLPE	gene20186	1891.12	2199.07	0.0182785	-0.217652	FLII	XM_021067982	XM_021067982.1	FLII, actin remodeling protein, transcript variant X1	ENSSSCG00000039324
LvsLPE	gene11635	1781.33	2071.95	0.0209174	-0.218032	MFN2	XM_021095349	XM_021095349.1	mitofusin 2, transcript variant X2	ENSSSCG00000003434
LvsLPE	gene4234	678.19	789.094	0.0344766	-0.218508	SGTA	XM_013990203	XM_013990203.2	small glutamine rich tetratricopeptide repeat containing alpha, transcript variant X2	ENSSSCG00000013467
LvsLPE	gene13480	654.9	762.147	0.0441577	-0.218795	MTCH1	NM_001244167	NM_001244167.1	mitochondrial carrier 1, transcript variant 2	ENSSSCG00000001571
LvsLPE	gene11743	3425.65	3987.45	0.0473468	-0.219089	PINK1	XM_021095478	XM_021095478.1	PTEN induced putative kinase 1	ENSSSCG00000003506
LvsLPE	gene6951	1188.47	1384.28	0.0237811	-0.220025	MAF1	XM_003125444	XM_003125444.4	MAF1 homolog, negative regulator of RNA polymerase III	ENSSSCG00000005915
LvsLPE	gene28019	1059.64	1234.41	0.0311553	-0.220252	SSR4	XM_003135482	XM_003135482.5	signal sequence receptor subunit 4, transcript variant X1	ENSSSCG00000012784
LvsLPE	gene2600	1055.75	1230.8	0.0209775	-0.221324	KDM2A	XM_021077215	XM_021077215.1	lysine demethylase 2A, transcript variant X3	ENSSSCG00000029637
LvsLPE	gene8352	5755.32	6709.85	0.0230442	-0.221383	SYPL2	XM_021090083	XM_021090083.1	synaptophysin like 2, transcript variant X1	ENSSSCG00000006829
LvsLPE	gene11027	3656.6	4263.57	0.0451877	-0.221559	FTL	NM_001244131	NM_001244131.1	ferritin light chain	ENSSSCG00000003153
LvsLPE	gene4916	1380.89	1610.35	0.0217492	-0.221778	UBE2D2	XM_005661722	XM_005661722.3	ubiquitin conjugating enzyme E2 D2
LvsLPE	gene7889	1418.49	1655.02	0.0293843	-0.222488	CCT3	NM_001244180	NM_001244180.1	chaperonin containing TCP1 subunit 3	ENSSSCG00000006487
LvsLPE	gene26252	1341.96	1566.72	0.0209293	-0.223414	DNAJB6	XM_021079274	XM_021079274.1	DnaJ heat shock protein family (Hsp40) member B6, transcript variant X7	ENSSSCG00000033272
LvsLPE	gene12544	1404.96	1640.9	0.0220101	-0.223951	NRDC	XM_003127978	XM_003127978.6	nardilysin convertase, transcript variant X1	ENSSSCG00000003870
LvsLPE	gene25352	996.026	1163.45	0.0367262	-0.224152	MARCH6	XM_021076523	XM_021076523.1	membrane associated ring-CH-type finger 6, transcript variant X1	ENSSSCG00000017094
LvsLPE	gene5397	2879.41	3363.8	0.0184181	-0.224319	YWHAG	XM_005661962	XM_005661962.3	tyrosine 3-monooxygenase/tryptophan 5-monooxygenase activation protein gamma	ENSSSCG00000007692
LvsLPE	gene10185	921.008	1075.98	0.0383837	-0.22437	CFDP1	XM_021093775	XM_021093775.1	craniofacial development protein 1	ENSSSCG00000033842
LvsLPE	gene20143	10625.5	12418	0.00833319	-0.224903	UBB	XM_005653994	XM_005653994.3	ubiquitin B, transcript variant X1
LvsLPE	gene3059	1820.93	2128.69	0.0174165	-0.225295	PSMC3	XM_003122809	XM_003122809.3	proteasome 26S subunit, ATPase 3, transcript variant X1
LvsLPE	gene25355	837.982	979.851	0.0457976	-0.225642	CCT5	XM_021076565	XM_021076565.1	chaperonin containing TCP1 subunit 5, transcript variant X1	ENSSSCG00000024126
LvsLPE	gene26254	952.443	1114.07	0.027136	-0.226139	UBE3C	XM_021079034	XM_021079034.1	ubiquitin protein ligase E3C, transcript variant X3	ENSSSCG00000016409
LvsLPE	gene18933	749.743	876.994	0.0428002	-0.226171	ACOX1	XM_021066015	XM_021066015.1	acyl-CoA oxidase 1, transcript variant X1	ENSSSCG00000017198
LvsLPE	gene26210	2515.96	2945.77	0.0219923	-0.227534	PPDPF	XM_021077704	XM_021077704.1	pancreatic progenitor cell differentiation and proliferation factor
LvsLPE	gene2791	1798.97	2107.5	0.0231891	-0.228367	UBXN1	XM_005660790	XM_005660790.3	UBX domain protein 1, transcript variant X2	ENSSSCG00000023110
LvsLPE	gene11714	1738.1	2036.93	0.0181973	-0.22888	UBR4	XM_021095464	XM_021095464.1	ubiquitin protein ligase E3 component n-recognin 4	ENSSSCG00000003488
LvsLPE	gene4271	2825.31	3313.34	0.0184279	-0.229878	MBD3	XM_003122994	XM_003122994.4	methyl-CpG binding domain protein 3, transcript variant X4	ENSSSCG00000013435
LvsLPE	gene23043	1663.78	1952.48	0.0169032	-0.230839	CAMK2G	XM_013983319	XM_013983319.2	calcium/calmodulin dependent protein kinase II gamma, transcript variant X48	ENSSSCG00000010311
LvsLPE	gene20554	1021.06	1198.24	0.0170046	-0.230841	RHOA	NM_001244437	NM_001244437.1	ras homolog family member A	ENSSSCG00000022080
LvsLPE	gene686	11503.6	13502.2	0.0232443	-0.231107	EEF1A1	XM_005654402	XM_005654402.3	eukaryotic translation elongation factor 1 alpha 1, transcript variant X1
LvsLPE	gene5894	1025.98	1204.48	0.0374415	-0.23141	PGP	XM_003481109	XM_003481109.4	phosphoglycolate phosphatase
LvsLPE	gene14600	974.456	1144.48	0.0337912	-0.232022	PSMC1	NM_001244151	NM_001244151.1	proteasome 26S subunit, ATPase 1	ENSSSCG00000002433
LvsLPE	gene19939	204499	240203	0.0086025	-0.232163	ENO3	NM_001044527	NM_001044527.1	enolase 3
LvsLPE	gene8168	21346.8	25075.6	0.0221669	-0.232262	LOC100624559	XM_021090661	XM_021090661.1	myomegalin, transcript variant X20	ENSSSCG00000024481
LvsLPE	gene19935	4028.87	4735.76	0.0179623	-0.23322	KIF1C	XM_021067761	XM_021067761.1	kinesin family member 1C	ENSSSCG00000017900
LvsLPE	gene8067	1870.44	2198.63	0.017874	-0.233226	SEMA6C	XM_021089883	XM_021089883.1	semaphorin 6C, transcript variant X17	ENSSSCG00000006635
LvsLPE	gene17767	1914.48	2250.76	0.0285571	-0.233456	PPP1R12B	XM_021064553	XM_021064553.1	protein phosphatase 1 regulatory subunit 12B, transcript variant X8	ENSSSCG00000010925
LvsLPE	gene8810	926.232	1089.63	0.0214164	-0.234392	EIF3D	NM_001244723	NM_001244723.1	eukaryotic translation initiation factor 3 subunit D	ENSSSCG00000000141
LvsLPE	gene7762	622.511	732.509	0.0484342	-0.234747	COPA	XM_001928707	XM_001928707.6	coatomer protein complex subunit alpha, transcript variant X2	ENSSSCG00000006386
LvsLPE	gene3653	794.526	935.108	0.0209145	-0.235039	BABAM1	XM_021083571	XM_021083571.1	BRISC and BRCA1 A complex member 1, transcript variant X1	ENSSSCG00000031073
LvsLPE	gene1127	1849.82	2177.46	0.0183928	-0.235265	LRRC28	XM_001925096	XM_001925096.7	leucine rich repeat containing 28, transcript variant X1	ENSSSCG00000004814
LvsLPE	gene18808	1240.91	1461.47	0.0221543	-0.236023	P4HB	XM_021066427	XM_021066427.1	prolyl 4-hydroxylase subunit beta	ENSSSCG00000039148
LvsLPE	gene24291	183952	216698	0.0227906	-0.236357	TTN	XM_021075901	XM_021075901.1	titin
LvsLPE	gene2040	4911.9	5786.63	0.00805511	-0.236441	KIAA0368	XM_021067464	XM_021067464.1	KIAA0368 ortholog, transcript variant X3	ENSSSCG00000005459
LvsLPE	gene22503	12868.8	15177.2	0.00675972	-0.238025	RPLP0	NM_001098598	NM_001098598.1	ribosomal protein lateral stalk subunit P0	ENSSSCG00000036014
LvsLPE	gene24542	1936.75	2284.86	0.020914	-0.238473	TNS1	XM_021075207	XM_021075207.1	tensin 1
LvsLPE	gene20543	1125.51	1329.11	0.0178951	-0.239885	QARS	XM_021070652	XM_021070652.1	glutaminyl-tRNA synthetase	ENSSSCG00000032031
LvsLPE	gene12406	1330.38	1571.13	0.0406428	-0.239959	PDE4B	XM_021093173	XM_021093173.1	phosphodiesterase 4B, transcript variant X3
LvsLPE	gene17939	5041.26	5954.58	0.0227818	-0.240215	SVIL	XM_021064788	XM_021064788.1	supervillin, transcript variant X45	ENSSSCG00000011022
LvsLPE	gene4006	824.29	973.699	0.0230438	-0.240323	ILF3	XM_021083797	XM_021083797.1	interleukin enhancer binding factor 3, transcript variant X5	ENSSSCG00000013638
LvsLPE	gene3985	1969.67	2326.93	0.00549755	-0.240477	EIF3G	XM_021083783	XM_021083783.1	eukaryotic translation initiation factor 3 subunit G	ENSSSCG00000013661;ENSSSCG00000024072
LvsLPE	gene14514	1392.77	1645.54	0.0183918	-0.240604	NEK9	XM_003356752	XM_003356752.4	NIMA related kinase 9	ENSSSCG00000002381
LvsLPE	gene28429	1588.53	1876.96	0.0178752	-0.240703	UBAC1	XM_021081204	XM_021081204.1	UBA domain containing 1, transcript variant X2
LvsLPE	gene19097	2327.9	2750.96	0.00729295	-0.240907	PSMC5	XM_021066210	XM_021066210.1	proteasome 26S subunit, ATPase 5, transcript variant X3	ENSSSCG00000017287
LvsLPE	gene3538	7993.5	9447.34	0.00447236	-0.241081	RACK1	NM_214332	NM_214332.1	receptor for activated C kinase 1	ENSSSCG00000029724
LvsLPE	gene9604	770.966	911.512	0.0350847	-0.241594	MLF2	XM_003481695	XM_003481695.4	myeloid leukemia factor 2, transcript variant X2	ENSSSCG00000000690
LvsLPE	gene13277	1380.56	1632.99	0.0179149	-0.242261	PRRC2A	NM_001114675	NM_001114675.1	proline rich coiled-coil 2A	ENSSSCG00000001409
LvsLPE	gene7966	828.989	980.815	0.0329669	-0.242629	UBAP2L	XM_021089773	XM_021089773.1	ubiquitin associated protein 2 like, transcript variant X29
LvsLPE	gene6916	5022.08	5943.41	9.91065e-05	-0.243007	RPL8	XM_005655297	XM_005655297.3	ribosomal protein L8	ENSSSCG00000029830
LvsLPE	gene6637	944.532	1117.84	0.0395887	-0.243043	FAM98A	XM_003125249	XM_003125249.5	family with sequence similarity 98 member A	ENSSSCG00000008508
LvsLPE	gene26047	830.43	982.843	0.0317284	-0.243103	STAU1	XM_021077495	XM_021077495.1	staufen double-stranded RNA binding protein 1, transcript variant X10	ENSSSCG00000027444
LvsLPE	gene2803	5681.35	6724.52	0.0115464	-0.243197	AHNAK	XM_013994215	XM_013994215.2	AHNAK nucleoprotein	ENSSSCG00000033010
LvsLPE	gene22390	2837.84	3359.21	0.00820368	-0.243329	MLXIP	XM_021073760	XM_021073760.1	MLX interacting protein, transcript variant X1	ENSSSCG00000009794
LvsLPE	gene4004	1567.87	1856.87	0.0181846	-0.244067	SLC44A2	XM_021083792	XM_021083792.1	solute carrier family 44 member 2, transcript variant X4	ENSSSCG00000013639
LvsLPE	gene20256	1105.42	1309.23	0.0279073	-0.244121	PLCL2	XM_021069677	XM_021069677.1	phospholipase C like 2, transcript variant X1	ENSSSCG00000029811
LvsLPE	gene19806	4465.66	5289.21	0.000394387	-0.244179	YWHAE	XM_021067551	XM_021067551.1	tyrosine 3-monooxygenase/tryptophan 5-monooxygenase activation protein epsilon, transcript variant X1	ENSSSCG00000038989
LvsLPE	gene19723	1811.46	2146.19	0.00811233	-0.244629	POLDIP2	XM_003358174	XM_003358174.5	DNA polymerase delta interacting protein 2	ENSSSCG00000028920
LvsLPE	gene2741	1976.74	2343.9	0.0340997	-0.245786	STIP1	XM_003353794	XM_003353794.4	stress induced phosphoprotein 1	ENSSSCG00000021620
LvsLPE	gene13820	732.746	868.906	0.0278892	-0.245887	POLG	XM_001927064	XM_001927064.5	DNA polymerase gamma, catalytic subunit, transcript variant X1	ENSSSCG00000001838
LvsLPE	gene4405	972.006	1152.94	0.034883	-0.246286	NSD1	XM_003123667	XM_003123667.6	nuclear receptor binding SET domain protein 1, transcript variant X1	ENSSSCG00000014044
LvsLPE	gene19402	1461.18	1733.37	0.0184289	-0.24645	KPNB1	XM_003131528	XM_003131528.6	karyopherin subunit beta 1	ENSSSCG00000017514
LvsLPE	gene15910	842.379	999.357	0.0233623	-0.246531	ILK	XM_005656596	XM_005656596.3	integrin linked kinase, transcript variant X4
LvsLPE	gene9605	721.898	856.611	0.0353394	-0.246845	COPS7A	XM_003126528	XM_003126528.5	COP9 signalosome subunit 7A, transcript variant X4	ENSSSCG00000035504
LvsLPE	gene18730	652.407	774.322	0.0387776	-0.247161	LAMP1	NM_001011507	NM_001011507.1	lysosomal associated membrane protein 1	ENSSSCG00000009555
LvsLPE	gene24665	2457	2916.38	0.00684904	-0.247278	TRIP12	XM_021075059	XM_021075059.1	thyroid hormone receptor interactor 12, transcript variant X3	ENSSSCG00000024373
LvsLPE	gene24596	51251.7	60846.8	0.0123651	-0.247581	DES	XM_021074667	XM_021074667.1	desmin, transcript variant X1
LvsLPE	gene10791	859.472	1021.04	0.0221324	-0.248516	HNRNPUL1	XM_021094416	XM_021094416.1	heterogeneous nuclear ribonucleoprotein U like 1	ENSSSCG00000030049
LvsLPE	gene4352	4764.67	5660.77	0.0295755	-0.248622	SQSTM1	XM_003123639	XM_003123639.4	sequestosome 1, transcript variant X1
LvsLPE	gene10594	1654.25	1967.27	0.0168177	-0.250016	SCN1B	XM_021097212	XM_021097212.1	sodium voltage-gated channel beta subunit 1, transcript variant X2	ENSSSCG00000023267
LvsLPE	gene25309	1252.88	1490.2	0.0360424	-0.250265	SGCD	XM_021076526	XM_021076526.1	sarcoglycan delta, transcript variant X1
LvsLPE	gene18822	993.858	1182.96	0.0225272	-0.251286	NPLOC4	XM_021066476	XM_021066476.1	NPL4 homolog, ubiquitin recognition factor	ENSSSCG00000024235
LvsLPE	gene20905	2862.12	3408.95	0.00978008	-0.252244	RAB7A	XM_021069433	XM_021069433.1	RAB7A, member RAS oncogene family, transcript variant X2	ENSSSCG00000011615
LvsLPE	gene19986	5056.17	6023.53	0.0016188	-0.252563	EIF5A	XM_021067817	XM_021067817.1	eukaryotic translation initiation factor 5A, transcript variant X4	ENSSSCG00000038359
LvsLPE	gene12656	2137.6	2546.97	0.0183135	-0.252791	IPO13	XM_003356487	XM_003356487.4	importin 13, transcript variant X1	ENSSSCG00000029430
LvsLPE	gene10441	1923.09	2292.28	0.0167587	-0.253359	NFATC3	XM_021094122	XM_021094122.1	nuclear factor of activated T-cells 3, transcript variant X1	ENSSSCG00000029578
LvsLPE	gene18882	1389.91	1657.37	0.0352426	-0.253908	SYNGR2	XM_021066554	XM_021066554.1	synaptogyrin 2	ENSSSCG00000031600
LvsLPE	gene18539	999.564	1192.12	0.0265332	-0.254158	TBC1D4	XM_021065670	XM_021065670.1	TBC1 domain family member 4, transcript variant X3	ENSSSCG00000009464
LvsLPE	gene8775	1992.32	2376.6	0.00417113	-0.25445	EIF3L	XM_021091040	XM_021091040.1	eukaryotic translation initiation factor 3 subunit L, transcript variant X1	ENSSSCG00000000119
LvsLPE	gene14435	819.125	977.171	0.0355575	-0.254528	DCAF5	XM_021099398	XM_021099398.1	DDB1 and CUL4 associated factor 5, transcript variant X1	ENSSSCG00000039701
LvsLPE	gene12481	2546.07	3037.69	0.0134046	-0.254704	USP24	XM_021097812	XM_021097812.1	ubiquitin specific peptidase 24, transcript variant X1	ENSSSCG00000029633
LvsLPE	gene26478	1663.66	1984.92	0.0214971	-0.254724	BPGM	XM_021079176	XM_021079176.1	bisphosphoglycerate mutase	ENSSSCG00000039425
LvsLPE	gene20857	3175.37	3788.74	0.00136664	-0.254794	RAF1	XM_021069350	XM_021069350.1	Raf-1 proto-oncogene, serine/threonine kinase, transcript variant X4	ENSSSCG00000024453
LvsLPE	gene17773	894.085	1066.85	0.0230531	-0.254873	ADIPOR1	XM_005668010	XM_005668010.3	adiponectin receptor 1, transcript variant X1
LvsLPE	gene10814	618.509	738.072	0.0268293	-0.254968	GSK3A	XM_021093339	XM_021093339.1	glycogen synthase kinase 3 alpha, transcript variant X1	ENSSSCG00000003035
LvsLPE	gene16175	1029.01	1228.14	0.0252326	-0.255221	INPPL1	NM_001190279	NM_001190279.1	inositol polyphosphate phosphatase like 1	ENSSSCG00000014811
LvsLPE	gene27240	754.399	900.522	0.0371941	-0.255434	CDK16	XM_013990862	XM_013990862.2	cyclin dependent kinase 16, transcript variant X5	ENSSSCG00000012269
LvsLPE	gene2834	1326.37	1583.76	0.0176683	-0.255868	DDB1	XM_003122651	XM_003122651.6	damage specific DNA binding protein 1	ENSSSCG00000013094
LvsLPE	gene4301	682.826	815.343	0.0364612	-0.255889	TMEM259	XM_003353958	XM_003353958.4	transmembrane protein 259, transcript variant X6	ENSSSCG00000027779
LvsLPE	gene2895	1054.42	1259.12	0.0374487	-0.255972	OSBP	XM_021082995	XM_021082995.1	oxysterol binding protein	ENSSSCG00000013125
LvsLPE	gene17879	1028.48	1228.34	0.0137925	-0.25619	BAG1	XM_013980186	XM_013980186.2	BCL2 associated athanogene 1, transcript variant X2	ENSSSCG00000010996
LvsLPE	gene23077	1808.11	2159.79	0.025745	-0.256406	ZCCHC24	XM_021073637	XM_021073637.1	zinc finger CCHC-type containing 24, transcript variant X2	ENSSSCG00000033074
LvsLPE	gene7980	964.921	1153.37	0.0173738	-0.257369	DENND4B	XM_013997083	XM_013997083.2	DENN domain containing 4B, transcript variant X3	ENSSSCG00000006568
LvsLPE	gene17576	912.289	1090.97	0.0448689	-0.258055	EPRS	XM_021064315	XM_021064315.1	glutamyl-prolyl-tRNA synthetase, transcript variant X2	ENSSSCG00000010821
LvsLPE	gene4253	720.668	861.88	0.0209614	-0.258152	AP3D1	XM_021084197	XM_021084197.1	adaptor related protein complex 3 delta 1 subunit, transcript variant X2	ENSSSCG00000040157
LvsLPE	gene18631	2370.18	2836.17	0.00994323	-0.25895	IPO5	NM_001244301	NM_001244301.1	importin 5	ENSSSCG00000009509
LvsLPE	gene1858	1132.29	1355.38	0.0178315	-0.259463	TLN1	XM_021065688	XM_021065688.1	talin 1, transcript variant X6	ENSSSCG00000005317
LvsLPE	gene21315	4591.15	5498.72	0.00163207	-0.260242	EIF4G1	XM_005670029	XM_005670029.3	eukaryotic translation initiation factor 4 gamma 1, transcript variant X7	ENSSSCG00000030255
LvsLPE	gene13756	1805.6	2163.2	0.0192233	-0.260692	FSD2	XM_021098894	XM_021098894.1	fibronectin type III and SPRY domain containing 2, transcript variant X1	ENSSSCG00000001806
LvsLPE	gene17300	1372.71	1644.6	0.0103188	-0.260706	PRDX6	NM_214408	NM_214408.1	peroxiredoxin 6	ENSSSCG00000022742
LvsLPE	gene19742	781.368	936.152	0.031169	-0.26074	SUPT6H	XM_021067480	XM_021067480.1	SPT6 homolog, histone chaperone	ENSSSCG00000017773
LvsLPE	gene19937	816.097	977.783	0.0346216	-0.260774	CAMTA2	XM_021067750	XM_021067750.1	calmodulin binding transcription activator 2, transcript variant X7	ENSSSCG00000017902
LvsLPE	gene23682	1874.91	2246.7	0.0180554	-0.260983	BNIP3	XM_003359404	XM_003359404.4	BCL2 interacting protein 3	ENSSSCG00000024388
LvsLPE	gene21494	1737.1	2082.48	0.00865423	-0.26162	KPNA1	NM_001163405	NM_001163405.1	karyopherin subunit alpha 1	ENSSSCG00000028475
LvsLPE	gene22502	1057.27	1267.53	0.0179111	-0.261674	GCN1	XM_021073134	XM_021073134.1	GCN1, eIF2 alpha kinase activator homolog	ENSSSCG00000009898
LvsLPE	gene7513	940.494	1127.59	0.0178416	-0.261753	SDCBP	XM_021088485	XM_021088485.1	syndecan binding protein, transcript variant X2	ENSSSCG00000006237
LvsLPE	gene24684	1417.11	1699.66	0.0084651	-0.262295	PSMD1	XM_001925902	XM_001925902.7	proteasome 26S subunit, non-ATPase 1	ENSSSCG00000016272
LvsLPE	gene2641	797.082	956.418	0.0174009	-0.262914	SF3B2	XM_003122505	XM_003122505.4	splicing factor 3b subunit 2, transcript variant X2	ENSSSCG00000012957
LvsLPE	gene15560	1097.05	1317.38	0.0311127	-0.264037	ANK2	XM_021100703	XM_021100703.1	ankyrin 2	ENSSSCG00000009125
LvsLPE	gene18636	527.602	633.739	0.0388667	-0.26444	STK24	XM_013980632	XM_013980632.2	serine/threonine kinase 24, transcript variant X2	ENSSSCG00000009511
LvsLPE	gene22654	417.196	501.153	0.0495058	-0.264526	DRG1	XM_001927253	XM_001927253.5	developmentally regulated GTP binding protein 1	ENSSSCG00000010029
LvsLPE	gene2577	842.75	1012.37	0.0266321	-0.264558	LOC100739163	XM_021082742	XM_021082742.1	glutathione S-transferase P-like, transcript variant X1
LvsLPE	gene19258	486.469	584.44	0.0480076	-0.264705	RAB5C	NM_001244254	NM_001244254.1	RAB5C, member RAS oncogene family	ENSSSCG00000032467
LvsLPE	gene19453	976.427	1173.36	0.0106131	-0.265057	PHB	XM_003131560	XM_003131560.6	prohibitin, transcript variant X1	ENSSSCG00000017549
LvsLPE	gene2270	791.247	951.002	0.0352989	-0.26532	ST6GALNAC6	XM_021069422	XM_021069422.1	ST6 N-acetylgalactosaminide alpha-2,6-sialyltransferase 6	ENSSSCG00000005623
LvsLPE	gene20639	633.482	761.474	0.0298461	-0.265491	BAP1	XM_005669632	XM_005669632.3	BRCA1 associated protein 1, transcript variant X2	ENSSSCG00000011438
LvsLPE	gene19401	1137.61	1367.71	0.0183953	-0.265765	NPEPPS	XM_003131527	XM_003131527.5	aminopeptidase puromycin sensitive	ENSSSCG00000017513
LvsLPE	gene16671	21107.6	25387.4	0.00939042	-0.266345	HSPA8	NM_001243907	NM_001243907.1	heat shock protein family A (Hsp70) member 8
LvsLPE	gene19815	1736.35	2088.53	0.00834291	-0.266428	PRPF8	XM_021067568	XM_021067568.1	pre-mRNA processing factor 8, transcript variant X1	ENSSSCG00000017817
LvsLPE	gene22309	1463.94	1762.24	0.0338123	-0.267555	ULK1	XM_021072523	XM_021072523.1	unc-51 like autophagy activating kinase 1, transcript variant X5	ENSSSCG00000009742
LvsLPE	gene4424	715.803	861.764	0.0394865	-0.267731	HIGD2A	NM_001097469	NM_001097469.1	HIG1 hypoxia inducible domain family member 2A	ENSSSCG00000029179
LvsLPE	gene3590	690.536	831.405	0.0211705	-0.267834	COPE	XM_003123536	XM_003123536.4	coatomer protein complex subunit epsilon	ENSSSCG00000027840
LvsLPE	gene24299	860.176	1036.16	0.0437521	-0.268549	UBE2E3	XM_021076031	XM_021076031.1	ubiquitin conjugating enzyme E2 E3, transcript variant X1	ENSSSCG00000033987
LvsLPE	gene18457	1245.5	1500.43	0.0170452	-0.26865	TSC22D1	XM_021065612	XM_021065612.1	TSC22 domain family member 1, transcript variant X1	ENSSSCG00000009422
LvsLPE	gene6730	1128.32	1359.52	0.0310821	-0.268918	MAPRE3	XM_021087724	XM_021087724.1	microtubule associated protein RP/EB family member 3, transcript variant X3	ENSSSCG00000029185
LvsLPE	gene13232	921.849	1112.92	0.0230105	-0.271748	ABCF1	XM_005653453	XM_005653453.3	ATP binding cassette subfamily F member 1, transcript variant X1	ENSSSCG00000001346
LvsLPE	gene25971	1052.96	1271.28	0.0476777	-0.271832	DBNDD2	NM_001243672	NM_001243672.1	dysbindin domain containing 2	ENSSSCG00000033586
LvsLPE	gene7618	1443.01	1742.53	0.0183438	-0.272098	RCSD1	XM_021088515	XM_021088515.1	RCSD domain containing 1, transcript variant X2	ENSSSCG00000006307
LvsLPE	gene25462	1139.32	1375.83	0.0460181	-0.27213	MTUS1	XM_021077995	XM_021077995.1	microtubule associated scaffold protein 1	ENSSSCG00000040013
LvsLPE	gene23522	20707.7	25008.5	0.0421469	-0.272251	NRAP	XM_021072190	XM_021072190.1	nebulin related anchoring protein, transcript variant X2	ENSSSCG00000010640
LvsLPE	gene718	1518.15	1833.58	0.0233694	-0.272349	PSTPIP2	XM_021092533	XM_021092533.1	proline-serine-threonine phosphatase interacting protein 2	ENSSSCG00000004497
LvsLPE	gene5152	1098.02	1326.18	0.0229607	-0.272381	EIF3B	XR_002342196	XR_002342196.1	eukaryotic translation initiation factor 3 subunit B	ENSSSCG00000039390
LvsLPE	gene4504	37152.4	44879.9	0.00835969	-0.272612	CMYA5	XM_021077698	XM_021077698.1	cardiomyopathy associated 5, transcript variant X1	ENSSSCG00000014114;ENSSSCG00000026098
LvsLPE	gene8900	17146.9	20718.6	0.00362807	-0.27298	GPD1	XM_021090918	XM_021090918.1	glycerol-3-phosphate dehydrogenase 1, transcript variant X1	ENSSSCG00000000214
LvsLPE	gene15842	848.647	1025.78	0.0223914	-0.273486	EIF3F	XM_021062272	XM_021062272.1	eukaryotic translation initiation factor 3 subunit F	ENSSSCG00000039647
LvsLPE	gene12554	823.56	995.579	0.022353	-0.273663	FAF1	XM_021097816	XM_021097816.1	Fas associated factor 1, transcript variant X1	ENSSSCG00000003877
LvsLPE	gene3998	1450.69	1753.81	0.00765008	-0.273754	KEAP1	XM_005654811	XM_005654811.3	kelch like ECH associated protein 1, transcript variant X3	ENSSSCG00000023667
LvsLPE	gene209	1084.47	1311.07	0.0239596	-0.273759	HIVEP2	XM_021072405	XM_021072405.1	human immunodeficiency virus type I enhancer binding protein 2, transcript variant X7	ENSSSCG00000004138
LvsLPE	gene25195	856.643	1035.83	0.035196	-0.274027	ERGIC1	XM_003134052	XM_003134052.6	endoplasmic reticulum-golgi intermediate compartment 1, transcript variant X2	ENSSSCG00000016988
LvsLPE	gene10122	490.194	593.035	0.0356445	-0.274763	MBTPS1	XM_005664321	XM_005664321.3	membrane bound transcription factor peptidase, site 1, transcript variant X1	ENSSSCG00000002682
LvsLPE	gene11068	439.426	531.664	0.0419801	-0.274896	AP2A1	XM_021094758	XM_021094758.1	adaptor related protein complex 2 alpha 1 subunit, transcript variant X1	ENSSSCG00000003199
LvsLPE	gene23392	4520.9	5470.02	0.00821133	-0.274935	HIF1AN	XM_003125588	XM_003125588.4	hypoxia inducible factor 1 alpha subunit inhibitor	ENSSSCG00000010555
LvsLPE	gene11690	1763.17	2133.9	0.00720725	-0.275319	SZRD1	XM_005665044	XM_005665044.3	SUZ RNA binding domain containing 1	ENSSSCG00000031083
LvsLPE	gene10903	393052	476063	0.00351377	-0.276432	CKM	XM_021093542	XM_021093542.1	creatine kinase, M-type, transcript variant X2	ENSSSCG00000036132
LvsLPE	gene5208	1860.74	2253.95	0.00399184	-0.27658	RAC1	XM_021085753	XM_021085753.1	ras-related C3 botulinum toxin substrate 1 (rho family, small GTP binding protein Rac1), transcript variant X1	ENSSSCG00000035090
LvsLPE	gene20207	894.781	1084.05	0.0178189	-0.276823	COPS3	XM_021066089	XM_021066089.1	COP9 signalosome subunit 3, transcript variant X3	ENSSSCG00000018051;ENSSSCG00000038715
LvsLPE	gene13605	5857.58	7098.88	0.00587207	-0.277286	HSP90AB1	XM_005666063	XM_005666063.2	heat shock protein 90 alpha family class B member 1, transcript variant X1	ENSSSCG00000001701
LvsLPE	gene28040	440.652	534.182	0.0451574	-0.277689	ATP6AP1	XM_021080754	XM_021080754.1	ATPase H+ transporting accessory protein 1	ENSSSCG00000037310
LvsLPE	gene19682	2974.3	3605.68	0.0107671	-0.27772	PSMD11	XM_021067450	XM_021067450.1	proteasome 26S subunit, non-ATPase 11	ENSSSCG00000017731
LvsLPE	gene4214	560.133	679.088	0.0477913	-0.277829	LOC102159087	XM_005654706	XM_005654706.3	uncharacterized LOC102159087
LvsLPE	gene22731	1714.63	2078.99	0.00672276	-0.277989	CRKL	XM_003132994	XM_003132994.4	CRK like proto-oncogene, adaptor protein	ENSSSCG00000010095
LvsLPE	gene6935	438.041	531.165	0.0366464	-0.278095	VPS28	XM_001927458	XM_001927458.5	VPS28, ESCRT-I subunit	ENSSSCG00000005904
LvsLPE	gene8689	1481.3	1797.17	0.0113417	-0.278861	SNU13	NM_001190226	NM_001190226.1	small nuclear ribonucleoprotein 13, transcript variant 1	ENSSSCG00000000058
LvsLPE	gene10347	6628.15	8041.58	0.0121815	-0.278872	GOT2	NM_213928	NM_213928.1	glutamic-oxaloacetic transaminase 2	ENSSSCG00000032985
LvsLPE	gene15324	1582.48	1920.17	0.0186635	-0.279052	CCNI	XM_003129097	XM_003129097.6	cyclin I, transcript variant X2	ENSSSCG00000008987
LvsLPE	gene5096	8819.23	10702.9	0.00355073	-0.279276	MYOZ3	XM_021082327	XM_021082327.1	myozenin 3, transcript variant X4	ENSSSCG00000035729
LvsLPE	gene10707	1536.48	1865.65	0.00617022	-0.280054	EIF3K	XM_003127119	XM_003127119.5	eukaryotic translation initiation factor 3 subunit K, transcript variant X2
LvsLPE	gene3561	368.056	446.945	0.0483748	-0.28017	MGAT1	XM_021082399	XM_021082399.1	mannosyl (alpha-1,3-)-glycoprotein beta-1,2-N-acetylglucosaminyltransferase, transcript variant X12
LvsLPE	gene11960	598.894	727.453	0.0474472	-0.280554	RNF19B	XM_005665197	XM_005665197.3	ring finger protein 19B, transcript variant X2	ENSSSCG00000025206
LvsLPE	gene20860	1984.54	2410.73	0.00850411	-0.280664	CAND2	XM_021069357	XM_021069357.1	cullin associated and neddylation dissociated 2 (putative), transcript variant X1	ENSSSCG00000011582
LvsLPE	gene19255	1366.15	1660.13	0.017482	-0.281181	STAT5B	XM_021066240	XM_021066240.1	signal transducer and activator of transcription 5B, transcript variant X2	ENSSSCG00000017406
LvsLPE	gene19792	832.814	1012.11	0.0426187	-0.281303	NXN	XM_021067528	XM_021067528.1	nucleoredoxin	ENSSSCG00000028720
LvsLPE	gene22538	744.987	905.63	0.0182379	-0.281706	UBE3B	XM_005670735	XM_005670735.3	ubiquitin protein ligase E3B, transcript variant X10	ENSSSCG00000009933
LvsLPE	gene3071	534.872	650.273	0.0408419	-0.281851	CKAP5	XM_013994362	XM_013994362.2	cytoskeleton associated protein 5, transcript variant X1	ENSSSCG00000013249
LvsLPE	gene25823	757.601	921.409	0.0168523	-0.282404	DYNLRB1	XM_013985284	XM_013985284.2	dynein light chain roadblock-type 1, transcript variant X2	ENSSSCG00000037510
LvsLPE	gene24478	1495.3	1819.06	0.0232665	-0.282756	CCNYL1	XM_005672131	XM_005672131.3	cyclin Y like 1, transcript variant X2	ENSSSCG00000024696
LvsLPE	gene5546	472.119	574.438	0.0426522	-0.283	TBC1D10B	NM_001244423	NM_001244423.1	TBC1 domain family member 10B	ENSSSCG00000007798
LvsLPE	gene19981	2242.19	2728.24	0.0033966	-0.283064	GABARAP	NM_001190288	NM_001190288.1	GABA type A receptor-associated protein
LvsLPE	gene28880	1773.37	2158.75	0.0184327	-0.283704	BTBD6	XM_021081619	XM_021081619.1	BTB domain containing 6
LvsLPE	gene7903	1589.56	1935.11	0.00625615	-0.283786	SSR2	XM_001928470	XM_001928470.5	signal sequence receptor subunit 2, transcript variant X1	ENSSSCG00000006501
LvsLPE	gene6746	2658.96	3236.98	0.00828336	-0.28379	HADHA	NM_213962	NM_213962.2	hydroxyacyl-CoA dehydrogenase/3-ketoacyl-CoA thiolase/enoyl-CoA hydratase (trifunctional protein), alpha subunit	ENSSSCG00000008571
LvsLPE	gene7018	666.167	811.252	0.0197612	-0.284266	PTK2	XM_021088851	XM_021088851.1	protein tyrosine kinase 2, transcript variant X32	ENSSSCG00000038397
LvsLPE	gene18245	2766.46	3369.4	0.0380056	-0.284449	SHISA2	XM_003482858	XM_003482858.4	shisa family member 2	ENSSSCG00000030113
LvsLPE	gene22715	449.726	547.799	0.0419281	-0.2846	MAPK1	XM_021071922	XM_021071922.1	mitogen-activated protein kinase 1, transcript variant X1	ENSSSCG00000010081
LvsLPE	gene28820	11279.8	13739.9	0.0228715	-0.284627	HSP90AA1	NM_213973	NM_213973.1	heat shock protein 90 alpha family class A member 1
LvsLPE	gene4256	1375.99	1676.35	0.021518	-0.284859	MKNK2	XM_021084205	XM_021084205.1	MAP kinase interacting serine/threonine kinase 2, transcript variant X2
LvsLPE	gene18807	411.317	501.373	0.0457124	-0.285634	ARHGDIA	XM_021066136	XM_021066136.1	Rho GDP dissociation inhibitor alpha, transcript variant X1
LvsLPE	gene20502	8240.61	10044.9	0.00349318	-0.28564	MAP4	XM_021070579	XM_021070579.1	microtubule associated protein 4, transcript variant X16	ENSSSCG00000029251
LvsLPE	gene3604	2066.39	2519.67	0.00665801	-0.286116	FKBP8	XM_003123516	XM_003123516.4	FK506 binding protein 8, transcript variant X1	ENSSSCG00000013905
LvsLPE	gene19740	873.517	1065.52	0.017975	-0.28665	KIAA0100	XM_003131765	XM_003131765.5	KIAA0100 ortholog, transcript variant X1	ENSSSCG00000017764
LvsLPE	gene11091	82870	101100	0.00150069	-0.28686	MYBPC2	XM_003127371	XM_003127371.5	myosin binding protein C, fast type	ENSSSCG00000003218
LvsLPE	gene14390	2694.27	3287.46	0.021177	-0.287083	SPTB	XM_013978290	XM_013978290.2	spectrin beta, erythrocytic, transcript variant X1	ENSSSCG00000002277
LvsLPE	gene25836	1418.88	1731.41	0.00588361	-0.287192	TRPC4AP	XM_003359957	XM_003359957.4	transient receptor potential cation channel subfamily C member 4 associated protein, transcript variant X2	ENSSSCG00000007289
LvsLPE	gene9105	2110.19	2577.79	0.0043927	-0.28876	CD63	XM_005663878	XM_005663878.2	CD63 molecule	ENSSSCG00000000361
LvsLPE	gene22116	352.761	431.221	0.0446836	-0.289735	FAM160B2	XM_003359029	XM_003359029.5	family with sequence similarity 160 member B2, transcript variant X2	ENSSSCG00000009614
LvsLPE	gene3159	1265.54	1547.68	0.0114484	-0.290356	CAPRIN1	XM_005661021	XM_005661021.3	cell cycle associated protein 1	ENSSSCG00000013305
LvsLPE	gene28397	521.427	637.855	0.0299326	-0.290762	RABL6	XM_021081223	XM_021081223.1	RAB, member RAS oncogene family like 6
LvsLPE	gene26826	4334.37	5302.96	0.00357644	-0.290977	OGDH	XM_021079061	XM_021079061.1	oxoglutarate dehydrogenase, transcript variant X5	ENSSSCG00000016743
LvsLPE	gene25316	1234.9	1511.19	0.00836272	-0.291295	LARP1	XM_021076708	XM_021076708.1	La ribonucleoprotein domain family member 1	ENSSSCG00000017069
LvsLPE	gene8038	518.711	634.779	0.0461012	-0.291322	S100A10	XM_005663437	XM_005663437.3	S100 calcium binding protein A10, transcript variant X1	ENSSSCG00000006612
LvsLPE	gene3840	1015.26	1242.64	0.0184296	-0.291561	CALR	NM_001174133	NM_001174133.1	calreticulin	ENSSSCG00000013746
LvsLPE	gene4937	453.841	555.52	0.036249	-0.291653	SLC35A4	XM_021080759	XM_021080759.1	solute carrier family 35 member A4, transcript variant X1	ENSSSCG00000014368
LvsLPE	gene17744	30988.1	37970.4	0.04335	-0.293163	IGFN1	XM_021064507	XM_021064507.1	immunoglobulin-like and fibronectin type III domain containing 1, transcript variant X4	ENSSSCG00000036948
LvsLPE	gene6252	741.105	908.106	0.0233496	-0.293183	ELMOD3	XM_005655213	XM_005655213.2	ELMO domain containing 3, transcript variant X4	ENSSSCG00000008238
LvsLPE	gene10925	1839.3	2255.62	0.0281395	-0.294368	DMPK	XM_021094591	XM_021094591.1	dystrophia myotonica protein kinase, transcript variant X11	ENSSSCG00000038969
LvsLPE	gene5571	288914	354330	2.79776e-14	-0.294454	ALDOA	XM_021087997	XM_021087997.1	aldolase, fructose-bisphosphate A, transcript variant X3
LvsLPE	gene20906	519.514	637.144	0.0282277	-0.294456	RPN1	NM_214333	NM_214333.1	ribophorin I
LvsLPE	gene26001	436.945	536.131	0.0353364	-0.295136	CTSA	NM_001243629	NM_001243629.1	cathepsin A	ENSSSCG00000007431
LvsLPE	gene27319	349.616	429.007	0.0492042	-0.295232	MAGED1	XM_013986140	XM_013986140.2	MAGE family member D1, transcript variant X6	ENSSSCG00000012318
LvsLPE	gene19987	416.991	511.709	0.0422469	-0.295307	GPS2	XM_003131934	XM_003131934.4	G protein pathway suppressor 2, transcript variant X1	ENSSSCG00000017940
LvsLPE	gene13840	4278.13	5251.1	0.0083572	-0.295639	IDH2	NM_001164007	NM_001164007.1	isocitrate dehydrogenase (NADP(+)) 2, mitochondrial	ENSSSCG00000001852
LvsLPE	gene2858	1222.06	1500.11	0.0233492	-0.295756	TMEM109	XM_003122670	XM_003122670.5	transmembrane protein 109	ENSSSCG00000013110
LvsLPE	gene20891	861.516	1057.59	0.0189797	-0.295832	IQSEC1	XM_021069400	XM_021069400.1	IQ motif and Sec7 domain 1, transcript variant X12
LvsLPE	gene25831	998.911	1226.3	0.0275702	-0.295884	ACSS2	XM_005672862	XM_005672862.3	acyl-CoA synthetase short-chain family member 2, transcript variant X1	ENSSSCG00000007286
LvsLPE	gene22515	2885.74	3542.72	0.00425659	-0.295915	RNF10	XM_013982944	XM_013982944.2	ring finger protein 10, transcript variant X1	ENSSSCG00000009910
LvsLPE	gene4173	442.128	543.265	0.0410842	-0.297189	UBXN6	XM_003123069	XM_003123069.4	UBX domain protein 6, transcript variant X2
LvsLPE	gene5645	1873.91	2303.22	0.0179357	-0.2976	EEF2K	XM_003124551	XM_003124551.6	eukaryotic elongation factor 2 kinase	ENSSSCG00000007839
LvsLPE	gene4126	451.623	555.16	0.0247144	-0.297786	KHSRP	XM_021083987	XM_021083987.1	KH-type splicing regulatory protein, transcript variant X2	ENSSSCG00000013538
LvsLPE	gene7870	1838.98	2260.72	0.00189041	-0.297874	HDGF	XM_013996955	XM_013996955.2	heparin binding growth factor, transcript variant X1	ENSSSCG00000006468
LvsLPE	gene10178	4192.49	5155.86	0.00149511	-0.298408	KARS	XM_003126856	XM_003126856.3	lysyl-tRNA synthetase, transcript variant X2	ENSSSCG00000002704
LvsLPE	gene24583	1628.92	2003.26	0.00712539	-0.298435	ATG9A	NM_001190275	NM_001190275.1	autophagy related 9A	ENSSSCG00000016211
LvsLPE	gene17252	391.286	481.264	0.034495	-0.298605	PDIA4	NM_001267834	NM_001267834.1	protein disulfide isomerase family A member 4	ENSSSCG00000015453
LvsLPE	gene25338	6615.77	8139.19	0.0183239	-0.298975	SPARC	NM_001031794	NM_001031794.1	secreted protein acidic and cysteine rich	ENSSSCG00000017082
LvsLPE	gene18787	475.204	584.734	0.0408599	-0.299234	GPS1	XM_021066384	XM_021066384.1	G protein pathway suppressor 1, transcript variant X4	ENSSSCG00000033689
LvsLPE	gene10968	858.116	1056.08	0.0183938	-0.29948	NAPA	NM_001244384	NM_001244384.1	NSF attachment protein alpha	ENSSSCG00000003120
LvsLPE	gene1764	468.949	577.32	0.0462102	-0.29994	FAM189A2	XM_021064674	XM_021064674.1	family with sequence similarity 189 member A2, transcript variant X3	ENSSSCG00000005249
LvsLPE	gene5341	600.556	739.438	0.0231918	-0.300129	GNB2	XM_003480989	XM_003480989.3	G protein subunit beta 2, transcript variant X1	ENSSSCG00000007669
LvsLPE	gene2635	462.383	569.389	0.0355781	-0.300328	RAB1B	NM_001123173	NM_001123173.1	RAB1B, member RAS oncogene family
LvsLPE	gene6095	954.73	1175.83	0.00834144	-0.300519	SNRNP200	XM_021087098	XM_021087098.1	small nuclear ribonucleoprotein U5 subunit 200, transcript variant X1	ENSSSCG00000008127
LvsLPE	gene13575	867.917	1069.41	0.0118041	-0.30119	SRF	XM_005666020	XM_005666020.3	serum response factor	ENSSSCG00000001661
LvsLPE	gene15313	1198.47	1477.23	0.0107164	-0.301696	SCARB2	NM_001244155	NM_001244155.1	scavenger receptor class B member 2	ENSSSCG00000008980
LvsLPE	gene532	664.615	819.486	0.0216726	-0.302201	PREP	XM_021083601	XM_021083601.1	prolyl endopeptidase, transcript variant X1
LvsLPE	gene2235	1212.26	1494.75	0.0169093	-0.302206	HSPA5	XM_001927795	XM_001927795.7	heat shock protein family A (Hsp70) member 5, transcript variant X2
LvsLPE	gene23016	1383.93	1706.79	0.00770915	-0.302513	MICU1	XM_021071962	XM_021071962.1	mitochondrial calcium uptake 1, transcript variant X8	ENSSSCG00000010289
LvsLPE	gene18771	477.805	589.275	0.032211	-0.30252	FOXK2	XM_013989821	XM_013989821.2	forkhead box K2, transcript variant X3	ENSSSCG00000017125
LvsLPE	gene28882	1238.29	1527.25	0.00789466	-0.302591	PACS2	XM_021081612	XM_021081612.1	phosphofurin acidic cluster sorting protein 2, transcript variant X6
LvsLPE	gene3839	2325.7	2870.06	0.0033432	-0.303418	RAD23A	XM_005652877	XM_005652877.2	RAD23 homolog A, nucleotide excision repair protein, transcript variant X2	ENSSSCG00000013747
LvsLPE	gene4901	550.804	679.73	0.0228794	-0.303423	CTNNA1	XM_003123988	XM_003123988.6	catenin alpha 1	ENSSSCG00000014339
LvsLPE	gene28362	1250.42	1544.53	0.02304	-0.304758	TUBB4B	XM_003122352	XM_003122352.5	tubulin beta 4B class IVb
LvsLPE	gene28035	438.008	541.06	0.0326674	-0.304831	EMD	XM_021080757	XM_021080757.1	emerin, transcript variant X1	ENSSSCG00000037777
LvsLPE	gene27239	1621.46	2003.29	0.00692346	-0.305084	UBA1	XM_021080354	XM_021080354.1	ubiquitin like modifier activating enzyme 1, transcript variant X2	ENSSSCG00000012270
LvsLPE	gene13815	463.874	573.18	0.0387832	-0.305254	MFGE8	XM_021098306	XM_021098306.1	milk fat globule-EGF factor 8 protein, transcript variant X2
LvsLPE	gene6702	1078.47	1333.32	0.00770185	-0.306032	NRBP1	XM_021085722	XM_021085722.1	nuclear receptor binding protein 1, transcript variant X1	ENSSSCG00000022454
LvsLPE	gene2894	624.251	771.856	0.0227007	-0.306205	PATL1	XM_021082992	XM_021082992.1	PAT1 homolog 1, processing body mRNA decay factor, transcript variant X2	ENSSSCG00000013124
LvsLPE	gene19253	520.498	644.206	0.0351157	-0.30763	STAT3	NM_001044580	NM_001044580.1	signal transducer and activator of transcription 3	ENSSSCG00000017403
LvsLPE	gene8814	852.89	1055.7	0.0213166	-0.307774	MYH9	XM_021091538	XM_021091538.1	myosin heavy chain 9	ENSSSCG00000000145
LvsLPE	gene23154	5029.44	6229.8	0.0100047	-0.308786	C14H10orf71	XM_013983450	XM_013983450.2	chromosome 14 C10orf71 homolog
LvsLPE	gene9581	597.791	740.781	0.0489487	-0.309405	C1S	XM_021091133	XM_021091133.1	complement C1s, transcript variant X2
LvsLPE	gene835	1247.94	1546.45	0.0179834	-0.309413	ANXA2	XM_005659537	XM_005659537.2	annexin A2, transcript variant X1	ENSSSCG00000004578
LvsLPE	gene11633	369.724	458.317	0.0484987	-0.309896	KIAA2013	XM_003127576	XM_003127576.4	KIAA2013 ortholog, transcript variant X3	ENSSSCG00000003432
LvsLPE	gene9593	47231.4	58564	0.0028209	-0.310269	TPI1	NM_001037151	NM_001037151.1	triosephosphate isomerase 1
LvsLPE	gene7247	1043.42	1294.65	0.0158972	-0.311241	PABPC1	XM_001927747	XM_001927747.4	poly(A) binding protein cytoplasmic 1	ENSSSCG00000006063
LvsLPE	gene17774	1751.15	2173.14	0.00917183	-0.311476	CYB5R1	XM_005668009	XM_005668009.2	cytochrome b5 reductase 1, transcript variant X1	ENSSSCG00000010929
LvsLPE	gene18142	1361.43	1690.01	0.00599849	-0.311911	GDI2	NM_001001643	NM_001001643.1	GDP dissociation inhibitor 2	ENSSSCG00000011137
LvsLPE	gene20212	540.094	670.518	0.023363	-0.312064	USP22	XM_021068045	XM_021068045.1	ubiquitin specific peptidase 22	ENSSSCG00000035671
LvsLPE	gene10812	418.594	519.788	0.0365144	-0.312371	CIC	XM_021094423	XM_021094423.1	capicua transcriptional repressor	ENSSSCG00000003030
LvsLPE	gene6026	967.761	1201.86	0.0178743	-0.312549	WNK2	XM_021088153	XM_021088153.1	WNK lysine deficient protein kinase 2, transcript variant X8	ENSSSCG00000034154
LvsLPE	gene26827	313.471	389.387	0.0451368	-0.312875	TMED4	XM_013985830	XM_013985830.1	transmembrane p24 trafficking protein 4, transcript variant X1
LvsLPE	gene7883	1911.89	2375.91	0.00740626	-0.313483	MEF2D	XM_021089672	XM_021089672.1	myocyte enhancer factor 2D, transcript variant X1	ENSSSCG00000006482
LvsLPE	gene5793	983.893	1222.91	0.00719588	-0.313747	CDIP1	XM_005662155	XM_005662155.3	cell death inducing p53 target 1, transcript variant X1	ENSSSCG00000007941
LvsLPE	gene26557	405.743	504.351	0.0347439	-0.313863	SND1	XM_021078633	XM_021078633.1	staphylococcal nuclease and tudor domain containing 1, transcript variant X2	ENSSSCG00000016590
LvsLPE	gene6703	371.836	462.223	0.0357646	-0.313923	PPM1G	XM_005655254	XM_005655254.3	protein phosphatase, Mg2+/Mn2+ dependent 1G, transcript variant X1	ENSSSCG00000027135
LvsLPE	gene9669	1737.84	2161.13	0.00841776	-0.314496	FKBP4	NM_001195337	NM_001195337.2	FK506 binding protein 4	ENSSSCG00000000743
LvsLPE	gene26587	4222.46	5251.7	0.0186605	-0.314699	LMOD2	XM_003134726	XM_003134726.4	leiomodin 2	ENSSSCG00000016605
LvsLPE	gene22596	653.329	813.23	0.022486	-0.315854	XBP1	NM_001271738	NM_001271738.1	X-box binding protein 1, transcript variant 2	ENSSSCG00000030996
LvsLPE	gene6221	8379.66	10431.2	0.000425537	-0.31594	SMYD1	XM_021085617	XM_021085617.1	SET and MYND domain containing 1, transcript variant X1	ENSSSCG00000008215
LvsLPE	gene10911	2374.11	2955.38	0.00667024	-0.315954	RTN2	NM_001129960	NM_001129960.1	reticulon 2	ENSSSCG00000036870
LvsLPE	gene531	669.151	833.303	0.0169807	-0.316511	POPDC3	XM_021083799	XM_021083799.1	popeye domain containing 3, transcript variant X1	ENSSSCG00000004367
LvsLPE	gene12412	1753.59	2184.32	0.00835714	-0.316867	JAK1	XM_021093532	XM_021093532.1	Janus kinase 1, transcript variant X6	ENSSSCG00000003809
LvsLPE	gene9176	1096.68	1366.52	0.0172943	-0.317361	R3HDM2	XM_021091855	XM_021091855.1	R3H domain containing 2, transcript variant X22	ENSSSCG00000026498
LvsLPE	gene26534	752.882	938.15	0.0114139	-0.317395	TNPO3	XM_013990808	XM_013990808.2	transportin 3, transcript variant X1	ENSSSCG00000016572
LvsLPE	gene26302	386.306	481.659	0.041478	-0.318269	AGAP3	XM_021078867	XM_021078867.1	ArfGAP with GTPase domain, ankyrin repeat and PH domain 3, transcript variant X7	ENSSSCG00000025610
LvsLPE	gene9193	1048.07	1306.95	0.0184303	-0.318477	OS9	XM_021091889	XM_021091889.1	OS9, endoplasmic reticulum lectin	ENSSSCG00000035875
LvsLPE	gene10882	1535.87	1915.98	0.021853	-0.319019	BCAM	XM_003481884	XM_003481884.4	basal cell adhesion molecule (Lutheran blood group), transcript variant X1	ENSSSCG00000020657
LvsLPE	gene19771	328.218	409.567	0.0452884	-0.319447	ANKRD13B	XM_021067511	XM_021067511.1	ankyrin repeat domain 13B, transcript variant X1	ENSSSCG00000017793
LvsLPE	gene3995	1193.13	1488.94	0.00860624	-0.319534	CDC37	XM_021076770	XM_021076770.1	cell division cycle 37, transcript variant X1
LvsLPE	gene3853	996.992	1244.84	0.00814028	-0.320307	ASNA1	XM_003123324	XM_003123324.4	arsA arsenite transporter, ATP-binding, homolog 1 (bacterial)	ENSSSCG00000038776
LvsLPE	gene22110	589.174	735.799	0.0169125	-0.320618	XPO7	XM_021073572	XM_021073572.1	exportin 7, transcript variant X3	ENSSSCG00000009611
LvsLPE	gene25773	9818.23	12276.2	0.00284655	-0.322327	MYLK2	XM_013985219	XM_013985219.2	myosin light chain kinase 2	ENSSSCG00000007231
LvsLPE	gene24214	593.142	741.851	0.0179563	-0.322752	GORASP2	XM_021074828	XM_021074828.1	golgi reassembly stacking protein 2	ENSSSCG00000015943
LvsLPE	gene19062	2101.97	2629.32	0.00829575	-0.32295	CACNG1	XM_021066261	XM_021066261.1	calcium voltage-gated channel auxiliary subunit gamma 1, transcript variant X1	ENSSSCG00000017271
LvsLPE	gene4193	23680.8	29625	0.000868498	-0.323095	EEF2	XM_003354002	XM_003354002.5	eukaryotic translation elongation factor 2, transcript variant X1	ENSSSCG00000025675
LvsLPE	gene8957	5222.58	6535	0.000681379	-0.323423	EIF4B	XR_002343952	XR_002343952.1	eukaryotic translation initiation factor 4B, transcript variant X2	ENSSSCG00000032028
LvsLPE	gene10717	847.852	1061.07	0.00864404	-0.323629	SIRT2	XM_021093185	XM_021093185.1	sirtuin 2, transcript variant X1	ENSSSCG00000026794
LvsLPE	gene13539	422.21	528.388	0.0375602	-0.323637	TFEB	XM_021098672	XM_021098672.1	transcription factor EB, transcript variant X2	ENSSSCG00000001621
LvsLPE	gene10736	560.958	702.499	0.0354058	-0.324603	SAMD4B	XM_021094367	XM_021094367.1	sterile alpha motif domain containing 4B, transcript variant X2	ENSSSCG00000010706
LvsLPE	gene5801	13811.8	17297	0.0034246	-0.324624	SRL	XM_021086705	XM_021086705.1	sarcalumenin, transcript variant X5	ENSSSCG00000007949
LvsLPE	gene9710	2878.7	3605.53	0.00372214	-0.324792	TUBA8	XM_003126597	XM_003126597.6	tubulin alpha 8
LvsLPE	gene2693	359.678	450.665	0.0371329	-0.325352	VPS51	XM_003122565	XM_003122565.5	VPS51, GARP complex subunit, transcript variant X1	ENSSSCG00000013005
LvsLPE	gene8786	381.713	478.295	0.0342919	-0.325413	GGA1	XM_021091505	XM_021091505.1	golgi associated, gamma adaptin ear containing, ARF binding protein 1, transcript variant X1	ENSSSCG00000024895
LvsLPE	gene22135	1375.59	1723.73	0.0259393	-0.325491	PEBP4	XM_021072045	XM_021072045.1	phosphatidylethanolamine binding protein 4, transcript variant X3	ENSSSCG00000009631;ENSSSCG00000034561
LvsLPE	gene2316	6542.38	8198.59	0.00663121	-0.32556	CRAT	XM_005660485	XM_005660485.3	carnitine O-acetyltransferase, transcript variant X1
LvsLPE	gene12606	571.828	716.647	0.0256869	-0.325682	POMGNT1	XM_005665452	XM_005665452.3	protein O-linked mannose N-acetylglucosaminyltransferase 1 (beta 1,2-), transcript variant X3	ENSSSCG00000029145
LvsLPE	gene26296	1327.78	1664.3	0.00872657	-0.325897	ABCF2	XM_021079257	XM_021079257.1	ATP binding cassette subfamily F member 2, transcript variant X1	ENSSSCG00000016441
LvsLPE	gene23648	327.326	410.779	0.0421804	-0.327633	DHX32	XM_001926580	XM_001926580.6	DEAH-box helicase 32 (putative), transcript variant X3	ENSSSCG00000010744
LvsLPE	gene26796	32343.7	40594.9	0.00380455	-0.327815	PGAM2	XM_021078443	XM_021078443.1	phosphoglycerate mutase 2, transcript variant X2	ENSSSCG00000016720
LvsLPE	gene10209	1030.44	1293.59	0.0420311	-0.328117	AARS	XM_021093791	XM_021093791.1	alanyl-tRNA synthetase	ENSSSCG00000002723
LvsLPE	gene16790	1898.5	2384.25	0.00878203	-0.328678	SRPRA	XM_003130057	XM_003130057.5	SRP receptor alpha subunit, transcript variant X2	ENSSSCG00000015227
LvsLPE	gene24580	536.86	674.319	0.0175767	-0.328885	RETREG2	XM_021074927	XM_021074927.1	reticulophagy regulator family member 2, transcript variant X3	ENSSSCG00000016207
LvsLPE	gene9602	378.277	475.324	0.0459086	-0.32947	PTMS	XM_013987418	XM_013987418.2	parathymosin
LvsLPE	gene13282	903.308	1135.85	0.00349026	-0.330485	CSNK2B	NM_001145377	NM_001145377.2	casein kinase 2 beta	ENSSSCG00000001414
LvsLPE	gene2979	1003.61	1262.04	0.0168687	-0.330548	SERPING1	XM_005660873	XM_005660873.3	serpin family G member 1, transcript variant X1	ENSSSCG00000013181
LvsLPE	gene18103	351.133	441.619	0.0402946	-0.330784	SEC61A2	XM_003130808	XM_003130808.6	Sec61 translocon alpha 2 subunit, transcript variant X1	ENSSSCG00000011114
LvsLPE	gene8664	643.248	809.383	0.03161	-0.331448	LOC100524254	XM_003125982	XM_003125982.4	NADH-cytochrome b5 reductase 3-like	ENSSSCG00000000038
LvsLPE	gene9895	499.098	628.152	0.0233577	-0.331792	LTA4H	NM_001185132	NM_001185132.2	leukotriene A4 hydrolase	ENSSSCG00000000891
LvsLPE	gene22986	1032.6	1299.82	0.0110764	-0.332029	LRRC20	XM_001925274	XM_001925274.5	leucine rich repeat containing 20, transcript variant X1	ENSSSCG00000010267
LvsLPE	gene8622	553.882	697.847	0.0338369	-0.333332	ATXN10	XM_013997462	XM_013997462.2	ataxin 10, transcript variant X1	ENSSSCG00000024864
LvsLPE	gene22770	549.097	691.844	0.0437578	-0.333387	COMT	XM_005670936	XM_005670936.3	catechol-O-methyltransferase, transcript variant X1	ENSSSCG00000010132
LvsLPE	gene2685	1259.39	1587.31	0.00571476	-0.333853	CAPN1	NM_001348784	NM_001348784.1	calpain 1
LvsLPE	gene2304	477.054	601.334	0.0179476	-0.334015	ZER1	XM_005660496	XM_005660496.2	zyg-11 related cell cycle regulator, transcript variant X3	ENSSSCG00000005659
LvsLPE	gene10576	25908.9	32666.6	0.0130389	-0.334366	GPI	NM_214330	NM_214330.1	glucose-6-phosphate isomerase	ENSSSCG00000002873
LvsLPE	gene19386	1848.24	2330.63	0.00804257	-0.334565	PIP4K2B	XM_021067062	XM_021067062.1	phosphatidylinositol-5-phosphate 4-kinase type 2 beta	ENSSSCG00000033291
LvsLPE	gene13241	2637.12	3325.94	0.00960742	-0.334802	TUBB	NM_001044612	NM_001044612.1	tubulin beta class I
LvsLPE	gene13278	1143.68	1443.03	0.00907015	-0.335411	BAG6	NM_001145382	NM_001145382.1	BCL2 associated athanogene 6	ENSSSCG00000001410
LvsLPE	gene5098	922.766	1164.48	0.00808761	-0.335644	DCTN4	XM_021079895	XM_021079895.1	dynactin subunit 4, transcript variant X1	ENSSSCG00000021427
LvsLPE	gene1043	468.114	590.742	0.0213922	-0.335667	CHP1	XM_013993169	XM_013993169.2	calcineurin like EF-hand protein 1	ENSSSCG00000004751
LvsLPE	gene23906	21802	27514.9	0.00446708	-0.335749	MYOM2	XM_021075902	XM_021075902.1	myomesin 2	ENSSSCG00000015747
LvsLPE	gene20573	402.609	508.17	0.0354568	-0.335933	MON1A	NM_001243701	NM_001243701.1	MON1 homolog A, secretory trafficking associated	ENSSSCG00000025791
LvsLPE	gene7733	634.271	800.869	0.0163056	-0.336467	DEDD	XM_003355092	XM_003355092.4	death effector domain containing, transcript variant X1	ENSSSCG00000006365
LvsLPE	gene11634	486.645	614.519	0.0311782	-0.336589	PLOD1	XM_003127577	XM_003127577.5	procollagen-lysine,2-oxoglutarate 5-dioxygenase 1	ENSSSCG00000003433
LvsLPE	gene17524	427.61	539.973	0.0348616	-0.336592	COBL	XM_021063931	XM_021063931.1	cordon-bleu WH2 repeat protein	ENSSSCG00000015632
LvsLPE	gene3801	574.593	725.583	0.018026	-0.336601	PKN1	XM_005661233	XM_005661233.3	protein kinase N1, transcript variant X2
LvsLPE	gene4215	1218.54	1538.94	0.008455	-0.336782	NFIC	XM_021084129	XM_021084129.1	nuclear factor I C, transcript variant X5	ENSSSCG00000036537
LvsLPE	gene25672	642.565	811.749	0.0178123	-0.337191	CENPB	XM_021077378	XM_021077378.1	centromere protein B	ENSSSCG00000035900
LvsLPE	gene11073	726.082	917.339	0.00843586	-0.337323	AKT1S1	XM_005664751	XM_005664751.3	AKT1 substrate 1, transcript variant X5	ENSSSCG00000003194
LvsLPE	gene7924	463.576	585.773	0.0216572	-0.337535	SCAMP3	NM_001185169	NM_001185169.1	secretory carrier membrane protein 3	ENSSSCG00000006520
LvsLPE	gene24819	2090.75	2644.98	0.00274041	-0.33924	HDLBP	XM_021075261	XM_021075261.1	high density lipoprotein binding protein, transcript variant X6	ENSSSCG00000016379
LvsLPE	gene24587	3868.42	4894.03	0.00598317	-0.339279	TUBA4A	XM_001928335	XM_001928335.6	tubulin alpha 4a
LvsLPE	gene7902	600.692	759.984	0.0171585	-0.339344	UBQLN4	XM_003125701	XM_003125701.5	ubiquilin 4	ENSSSCG00000006500
LvsLPE	gene14769	467.106	591.47	0.0178278	-0.340554	ADD1	XM_013978492	XM_013978492.2	adducin 1	ENSSSCG00000008692
LvsLPE	gene25938	4078.33	5164.18	0.00331796	-0.34056	JPH2	XM_021077520	XM_021077520.1	junctophilin 2	ENSSSCG00000007369
LvsLPE	gene11720	2030.91	2573.88	0.00697516	-0.34182	CAPZB	NM_001113444	NM_001113444.1	capping actin protein of muscle Z-line beta subunit	ENSSSCG00000003493
LvsLPE	gene19821	1679.66	2129.25	0.00679415	-0.342183	SERPINF1	XM_021066264	XM_021066264.1	serpin family F member 1, transcript variant X1	ENSSSCG00000017818
LvsLPE	gene20530	735.52	932.732	0.0227649	-0.342699	PRKAR2A	NM_214258	NM_214258.2	protein kinase cAMP-dependent type II regulatory subunit alpha	ENSSSCG00000011363
LvsLPE	gene26799	2063.19	2616.65	0.0181519	-0.342844	UBE2D4	XM_003134861	XM_003134861.6	ubiquitin conjugating enzyme E2 D4 (putative), transcript variant X1	ENSSSCG00000016722;ENSSSCG00000036481
LvsLPE	gene2489	991.158	1257.05	0.00892625	-0.342859	CTSD	NM_001037721	NM_001037721.1	cathepsin D	ENSSSCG00000040793
LvsLPE	gene11436	2549.84	3234.74	0.000227376	-0.343243	RPS5	XM_003128133	XM_003128133.4	ribosomal protein S5	ENSSSCG00000004002
LvsLPE	gene10461	761.054	965.706	0.0216487	-0.343586	MMP2	NM_214192	NM_214192.2	matrix metallopeptidase 2	ENSSSCG00000002829
LvsLPE	gene19471	932.183	1183.09	0.0353038	-0.343879	SGCA	XM_021066044	XM_021066044.1	sarcoglycan alpha, transcript variant X1	ENSSSCG00000017583
LvsLPE	gene19908	811.703	1030.29	0.0211401	-0.344024	SMTNL2	XM_003131889	XM_003131889.5	smoothelin like 2, transcript variant X3	ENSSSCG00000017885
LvsLPE	gene16904	582.315	740.099	0.0201268	-0.34592	SLC41A1	XM_005667535	XM_005667535.3	solute carrier family 41 member 1, transcript variant X2	ENSSSCG00000020783
LvsLPE	gene3250	103089	131069	0.00279124	-0.346441	LDHA	XM_013994501	XM_013994501.2	lactate dehydrogenase A, transcript variant X1	ENSSSCG00000013366
LvsLPE	gene16155	431.895	549.142	0.0314155	-0.346499	ART1	XM_003129615	XM_003129615.5	ADP-ribosyltransferase 1
LvsLPE	gene3807	1544.06	1963.52	0.00148818	-0.346717	PRKACA	XM_003123353	XM_003123353.4	protein kinase cAMP-activated catalytic subunit alpha, transcript variant X1	ENSSSCG00000013771
LvsLPE	gene10274	1186.05	1508.86	0.00588934	-0.347292	VPS4A	XM_005655767	XM_005655767.3	vacuolar protein sorting 4 homolog A, transcript variant X2	ENSSSCG00000025151
LvsLPE	gene8859	449.479	571.903	0.0233699	-0.347519	DDX23	XM_021091587	XM_021091587.1	DEAD-box helicase 23	ENSSSCG00000000176
LvsLPE	gene11559	1050.01	1336.19	0.0216007	-0.347722	KLHL21	XM_005656009	XM_005656009.3	kelch like family member 21	ENSSSCG00000003379
LvsLPE	gene9629	751.738	956.78	0.0179443	-0.347958	CD9	NM_214006	NM_214006.1	CD9 molecule	ENSSSCG00000022230
LvsLPE	gene19184	359.573	457.746	0.0316795	-0.34826	SLC25A39	XM_021066107	XM_021066107.1	solute carrier family 25 member 39, transcript variant X1	ENSSSCG00000030167
LvsLPE	gene16622	364.033	463.722	0.0219845	-0.349193	VPS11	XM_003129923	XM_003129923.6	VPS11, CORVET/HOPS core subunit, transcript variant X1	ENSSSCG00000015107
LvsLPE	gene23460	3799.46	4840.59	1.19904e-14	-0.349388	NEURL1	XM_001926877	XM_001926877.5	neuralized E3 ubiquitin protein ligase 1, transcript variant X5	ENSSSCG00000010603
LvsLPE	gene20029	365.771	466.037	0.0209412	-0.349501	TRAPPC1	XM_021067852	XM_021067852.1	trafficking protein particle complex 1, transcript variant X3	ENSSSCG00000029679
LvsLPE	gene25848	404.96	516.02	0.0248334	-0.349647	ERGIC3	XM_021078263	XM_021078263.1	ERGIC and golgi 3, transcript variant X3	ENSSSCG00000034045
LvsLPE	gene2366	1767.23	2252.04	0.0100388	-0.349743	RAPGEF1	XM_005654593	XM_005654593.3	Rap guanine nucleotide exchange factor 1	ENSSSCG00000005719
LvsLPE	gene11083	561.059	714.978	0.0230242	-0.349746	MYH14	XM_021094781	XM_021094781.1	myosin heavy chain 14, transcript variant X1	ENSSSCG00000027407
LvsLPE	gene23078	1002.37	1277.6	0.00761375	-0.350011	ANXA11	XM_001924178	XM_001924178.6	annexin A11, transcript variant X1	ENSSSCG00000010331
LvsLPE	gene3631	2318.63	2955.91	0.0022241	-0.350334	RPL18A	XM_021083534	XM_021083534.1	ribosomal protein L18a, transcript variant X4	ENSSSCG00000013889
LvsLPE	gene13613	291.347	371.449	0.0499066	-0.350428	SUPT3H	XM_021099857	XM_021099857.1	SPT3 homolog, SAGA and STAGA complex component, transcript variant X2	ENSSSCG00000001709
LvsLPE	gene5791	302.747	386.066	0.0381397	-0.350738	UBALD1	XM_021086690	XM_021086690.1	UBA like domain containing 1	ENSSSCG00000023603
LvsLPE	gene8349	606.998	774.163	0.0213318	-0.350945	AMIGO1	XM_005663589	XM_005663589.3	adhesion molecule with Ig like domain 1, transcript variant X2	ENSSSCG00000034883
LvsLPE	gene1663	783.822	999.746	0.00786886	-0.351035	RRAGA	XM_005660087	XM_005660087.3	Ras related GTP binding A
LvsLPE	gene18998	374.882	478.387	0.0388262	-0.351741	GPRC5C	XM_021068072	XM_021068072.1	G protein-coupled receptor class C group 5 member C	ENSSSCG00000040989
LvsLPE	gene19467	881.594	1126.02	0.0176176	-0.35304	PDK2	XM_021067148	XM_021067148.1	pyruvate dehydrogenase kinase 2, transcript variant X1	ENSSSCG00000027198
LvsLPE	gene740	692.103	884.053	0.00810567	-0.353145	DYM	XM_021092922	XM_021092922.1	dymeclin, transcript variant X4	ENSSSCG00000004508
LvsLPE	gene5398	7988.67	10207.9	0.0248131	-0.353658	HSPB1	NM_001007518	NM_001007518.1	heat shock protein family B (small) member 1	ENSSSCG00000037567;ENSSSCG00000039962
LvsLPE	gene12145	15239.4	19481	0.00241817	-0.354263	MYOM1	XM_005665300	XM_005665300.3	myomesin 1, transcript variant X1	ENSSSCG00000003693
LvsLPE	gene27337	2026.3	2591.09	0.00238941	-0.354711	HUWE1	XM_013986152	XM_013986152.2	HECT, UBA and WWE domain containing 1, E3 ubiquitin protein ligase, transcript variant X1	ENSSSCG00000012328
LvsLPE	gene25349	641.861	820.857	0.0113149	-0.354872	TNIP1	XM_005672611	XM_005672611.3	TNFAIP3 interacting protein 1, transcript variant X7	ENSSSCG00000017091
LvsLPE	gene23073	437.909	560.086	0.0229831	-0.355018	ZMIZ1	XM_013983374	XM_013983374.2	zinc finger MIZ-type containing 1
LvsLPE	gene22567	858.561	1098.19	0.00833747	-0.355137	KIAA1671	XM_021073316	XM_021073316.1	KIAA1671 ortholog	ENSSSCG00000009953
LvsLPE	gene19753	723.481	925.458	0.0113865	-0.355214	FLOT2	XM_021067496	XM_021067496.1	flotillin 2, transcript variant X1	ENSSSCG00000017777
LvsLPE	gene8979	3114.85	3984.52	1.9984e-14	-0.355244	PCBP2	XM_021091183	XM_021091183.1	poly(rC) binding protein 2, transcript variant X2	ENSSSCG00000000274
LvsLPE	gene20174	678.751	868.272	0.0175538	-0.355264	EPN2	XM_021067960	XM_021067960.1	epsin 2, transcript variant X5	ENSSSCG00000040457
LvsLPE	gene25624	373.214	477.515	0.0366521	-0.355543	RALGAPA2	XM_021078026	XM_021078026.1	Ral GTPase activating protein catalytic alpha subunit 2, transcript variant X2	ENSSSCG00000026506
LvsLPE	gene10705	61142.2	78257.4	0.000478458	-0.356059	RYR1	NM_001001534	NM_001001534.1	ryanodine receptor 1
LvsLPE	gene5508	1146.38	1467.37	0.00586382	-0.356147	BCKDK	XM_003124471	XM_003124471.6	branched chain ketoacid dehydrogenase kinase	ENSSSCG00000007763
LvsLPE	gene18082	781.584	1000.6	0.00783892	-0.356398	PARD3	XM_021064231	XM_021064231.1	par-3 family cell polarity regulator
LvsLPE	gene10078	1706.83	2185.52	0.00796955	-0.356659	FBXO31	XM_021093684	XM_021093684.1	F-box protein 31, transcript variant X2	ENSSSCG00000002654
LvsLPE	gene22610	262.665	336.398	0.03903	-0.356945	THOC5	XR_002338804	XR_002338804.1	THO complex 5, transcript variant X5	ENSSSCG00000009988
LvsLPE	gene22079	1614.4	2067.63	0.00581348	-0.356975	SEMA4D	XM_021073817	XM_021073817.1	semaphorin 4D, transcript variant X10	ENSSSCG00000009584
LvsLPE	gene17753	708.126	907.082	0.00754487	-0.357227	IPO9	XM_021064520	XM_021064520.1	importin 9, transcript variant X3	ENSSSCG00000039843
LvsLPE	gene27388	692.254	886.886	0.016715	-0.357448	MSN	XM_013986219	XM_013986219.2	moesin, transcript variant X1	ENSSSCG00000012365
LvsLPE	gene4035	521.437	668.37	0.0425474	-0.358154	CNN1	NM_213878	NM_213878.1	calponin 1	ENSSSCG00000013614
LvsLPE	gene20580	609.135	781.154	0.0180392	-0.358843	GNAI2	XM_021068546	XM_021068546.1	G protein subunit alpha i2, transcript variant X2
LvsLPE	gene5093	695.414	891.937	0.0140005	-0.35907	NDST1	XM_021085025	XM_021085025.1	N-deacetylase and N-sulfotransferase 1, transcript variant X3	ENSSSCG00000032731
LvsLPE	gene2472	629.903	808.082	0.0083866	-0.359372	CD151	XM_005652761	XM_005652761.3	CD151 molecule (Raph blood group), transcript variant X6
LvsLPE	gene14511	295.827	379.755	0.0367746	-0.360315	EIF2B2	XM_003128668	XM_003128668.4	eukaryotic translation initiation factor 2B subunit beta, transcript variant X1	ENSSSCG00000002378
LvsLPE	gene10950	1859.91	2387.65	0.00573471	-0.36036	STRN4	XM_021094615	XM_021094615.1	striatin 4, transcript variant X1	ENSSSCG00000003104
LvsLPE	gene12499	945.465	1214.75	0.0167342	-0.361569	MRPL37	XM_021096592	XM_021096592.1	mitochondrial ribosomal protein L37	ENSSSCG00000032083
LvsLPE	gene20219	1517.01	1949.89	0.0179451	-0.362159	KCNJ12	XM_021068062	XM_021068062.1	potassium voltage-gated channel subfamily J member 12, transcript variant X1
LvsLPE	gene1849	1019.92	1311.6	0.00760753	-0.362864	TESK1	XM_003121984	XM_003121984.4	testis-specific kinase 1, transcript variant X1	ENSSSCG00000005310
LvsLPE	gene9705	1320.25	1697.9	0.00219777	-0.362943	BCL2L13	XM_003126595	XM_003126595.6	BCL2 like 13, transcript variant X1	ENSSSCG00000040373
LvsLPE	gene19809	901.663	1159.83	0.0111359	-0.363256	MYO1C	XM_021067559	XM_021067559.1	myosin IC, transcript variant X7	ENSSSCG00000021821
LvsLPE	gene3665	6773.62	8714.42	0.00207007	-0.363477	TMEM38A	XM_021083580	XM_021083580.1	transmembrane protein 38A	ENSSSCG00000013864
LvsLPE	gene10217	650.919	838.036	0.0104259	-0.364535	SF3B3	XM_021093803	XM_021093803.1	splicing factor 3b subunit 3, transcript variant X1	ENSSSCG00000025323
LvsLPE	gene3602	3709.25	4775.6	0.00151253	-0.364556	UBA52	XM_005652916	XM_005652916.3	ubiquitin A-52 residue ribosomal protein fusion product 1, transcript variant X2
LvsLPE	gene13742	259.723	334.511	0.0456154	-0.365083	EFL1	XM_021098870	XM_021098870.1	elongation factor like GTPase 1	ENSSSCG00000001792
LvsLPE	gene16399	2751.04	3543.84	0.00949898	-0.365333	AMOTL1	XM_005667237	XM_005667237.3	angiomotin like 1, transcript variant X3	ENSSSCG00000014960
LvsLPE	gene10106	420.732	542.003	0.0186143	-0.365401	USP10	XM_021093724	XM_021093724.1	ubiquitin specific peptidase 10, transcript variant X1	ENSSSCG00000002670
LvsLPE	gene23339	392.086	505.652	0.0233604	-0.366975	RRP12	XM_021072760	XM_021072760.1	ribosomal RNA processing 12 homolog	ENSSSCG00000010514
LvsLPE	gene16836	304.228	392.547	0.0325717	-0.367715	VPS26B	NM_001137634	NM_001137634.1	VPS26, retromer complex component B
LvsLPE	gene19905	845.413	1091.11	0.00809366	-0.368064	MYBBP1A	XM_005669133	XM_005669133.3	MYB binding protein 1a, transcript variant X2	ENSSSCG00000017882
LvsLPE	gene13928	481.478	621.685	0.0224416	-0.368714	NEO1	XM_021099093	XM_021099093.1	neogenin 1, transcript variant X12	ENSSSCG00000001921
LvsLPE	gene16518	19165.8	24752.2	0.0214449	-0.369021	CRYAB	XM_021062778	XM_021062778.1	crystallin alpha B, transcript variant X2	ENSSSCG00000036724
LvsLPE	gene1993	753.507	973.984	0.0184187	-0.370278	SLC44A1	XM_003480567	XM_003480567.3	solute carrier family 44 member 1, transcript variant X2	ENSSSCG00000005425
LvsLPE	gene3267	1823.99	2359.46	0.00380813	-0.371359	KCNJ11	XM_005661104	XM_005661104.3	potassium voltage-gated channel subfamily J member 11
LvsLPE	gene25806	1951.77	2525.38	0.00201865	-0.371723	SNTA1	XM_003359945	XM_003359945.5	syntrophin alpha 1
LvsLPE	gene6338	2568.64	3325.18	0.000289538	-0.372428	DYSF	XM_013996042	XM_013996042.2	dysferlin	ENSSSCG00000008312
LvsLPE	gene4012	371.835	481.4	0.0179488	-0.372576	CARM1	XM_021083821	XM_021083821.1	coactivator associated arginine methyltransferase 1, transcript variant X1	ENSSSCG00000013633
LvsLPE	gene10396	243.194	315.048	0.0445222	-0.373461	E2F4	XM_003126933	XM_003126933.6	E2F transcription factor 4	ENSSSCG00000002787
LvsLPE	gene22574	3446.58	4465.02	0.00747452	-0.373502	MYO18B	XM_021073682	XM_021073682.1	myosin XVIIIB	ENSSSCG00000009957
LvsLPE	gene2500	1903.86	2466.51	0.00924196	-0.373545	IGF2	XM_021080621	XM_021080621.1	insulin like growth factor 2, transcript variant X11	ENSSSCG00000035293
LvsLPE	gene5816	286.463	371.406	0.0279338	-0.37465	NAA60	XM_021088115	XM_021088115.1	N(alpha)-acetyltransferase 60, NatF catalytic subunit, transcript variant X3
LvsLPE	gene4917	323.854	420.029	0.0468155	-0.375145	CXXC5	XM_021084872	XM_021084872.1	CXXC finger protein 5
LvsLPE	gene10994	375.349	487.279	0.0178718	-0.376514	KDELR1	XM_003127269	XM_003127269.5	KDEL endoplasmic reticulum protein retention receptor 1	ENSSSCG00000003132
LvsLPE	gene4014	196.719	255.409	0.0458555	-0.376673	TIMM29	XM_003123205	XM_003123205.4	translocase of inner mitochondrial membrane 29	ENSSSCG00000013635
LvsLPE	gene10631	5625.61	7304.36	0.0138823	-0.376747	HSPB6	XM_003127059	XM_003127059.4	heat shock protein family B (small) member 6
LvsLPE	gene7777	457.278	593.841	0.0254227	-0.377003	TAGLN2	XM_003125672	XM_003125672.5	transgelin 2, transcript variant X1	ENSSSCG00000006395
LvsLPE	gene11673	3036.33	3943.9	0.00711838	-0.377294	PLEKHM2	XM_021095385	XM_021095385.1	pleckstrin homology and RUN domain containing M2, transcript variant X1	ENSSSCG00000003468
LvsLPE	gene5576	526.22	683.629	0.0154998	-0.377548	MAPK3	XM_021088019	XM_021088019.1	mitogen-activated protein kinase 3	ENSSSCG00000040682
LvsLPE	gene7767	71969.4	93563.8	4.19664e-14	-0.378566	CASQ1	XM_021088573	XM_021088573.1	calsequestrin 1, transcript variant X1	ENSSSCG00000006390
LvsLPE	gene19346	1185.21	1541.1	0.00186887	-0.378815	THRA	XM_021066243	XM_021066243.1	thyroid hormone receptor, alpha, transcript variant X1	ENSSSCG00000035969
LvsLPE	gene15908	377.153	490.442	0.0344888	-0.37893	TPP1	XM_003357132	XM_003357132.4	tripeptidyl peptidase 1, transcript variant X1	ENSSSCG00000023080
LvsLPE	gene22866	623405	810768	0.00354168	-0.379121	ACTA1	XM_005670976	XM_005670976.2	actin, alpha 1, skeletal muscle, transcript variant X3
LvsLPE	gene23234	450.356	585.91	0.0279404	-0.379612	ACTA2	XM_013983522	XM_013983522.2	actin, alpha 2, smooth muscle, aorta, transcript variant X1	ENSSSCG00000010447
LvsLPE	gene23633	685.434	892.161	0.0167576	-0.380286	FAM53B	XM_021073620	XM_021073620.1	family with sequence similarity 53 member B, transcript variant X2	ENSSSCG00000010732
LvsLPE	gene3588	619.686	806.602	0.0168556	-0.380321	HOMER3	XM_021083465	XM_021083465.1	homer scaffolding protein 3, transcript variant X1	ENSSSCG00000013919
LvsLPE	gene18967	742.123	966.123	0.0183421	-0.380549	SLC16A5	XM_005668613	XM_005668613.3	solute carrier family 16 member 5, transcript variant X5	ENSSSCG00000017215
LvsLPE	gene13415	863.531	1124.25	0.0179211	-0.380643	IP6K3	XM_021098605	XM_021098605.1	inositol hexakisphosphate kinase 3, transcript variant X2
LvsLPE	gene9594	815.844	1062.24	0.0088883	-0.38075	USP5	XM_001925784	XM_001925784.6	ubiquitin specific peptidase 5, transcript variant X5	ENSSSCG00000000684
LvsLPE	gene4160	8861.12	11540.6	0	-0.381161	FEM1A	XM_021084041	XM_021084041.1	fem-1 homolog A	ENSSSCG00000037153
LvsLPE	gene25820	611.327	796.283	0.00890066	-0.381336	AHCY	NM_001011727	NM_001011727.1	adenosylhomocysteinase	ENSSSCG00000007278
LvsLPE	gene18970	657.536	856.558	0.0183729	-0.381482	KCTD2	XM_021066666	XM_021066666.1	potassium channel tetramerization domain containing 2	ENSSSCG00000031958
LvsLPE	gene6823	366.027	476.835	0.0178677	-0.381542	NBAS	XM_021087823	XM_021087823.1	neuroblastoma amplified sequence	ENSSSCG00000008621
LvsLPE	gene21308	976.02	1273	0.00875044	-0.383244	AP2M1	NM_001243644	NM_001243644.1	adaptor related protein complex 2 mu 1 subunit	ENSSSCG00000024437
LvsLPE	gene15538	6269.83	8178.6	0.00833485	-0.383429	SYNPO2	XM_021100699	XM_021100699.1	synaptopodin 2, transcript variant X2	ENSSSCG00000009111
LvsLPE	gene10888	548.242	715.16	0.00835234	-0.383451	CLPTM1	XM_003127223	XM_003127223.6	CLPTM1, transmembrane protein	ENSSSCG00000003085
LvsLPE	gene11028	6430.36	8389.1	0.00167075	-0.383617	GYS1	NM_001195508	NM_001195508.1	glycogen synthase 1	ENSSSCG00000003154
LvsLPE	gene20412	1162.22	1516.56	0.00852448	-0.383924	ZBTB47	XM_021071707	XM_021071707.1	zinc finger and BTB domain containing 47, transcript variant X1	ENSSSCG00000030065
LvsLPE	gene823	1517.28	1979.96	0.00362799	-0.383984	TLN2	XM_021094283	XM_021094283.1	talin 2, transcript variant X5	ENSSSCG00000024088
LvsLPE	gene7659	332.649	434.387	0.0209989	-0.384979	UAP1	XM_001928643	XM_001928643.6	UDP-N-acetylglucosamine pyrophosphorylase 1, transcript variant X3	ENSSSCG00000006340
LvsLPE	gene19389	329.59	430.457	0.0210049	-0.385196	PCGF2	XM_021067066	XM_021067066.1	polycomb group ring finger 2, transcript variant X4	ENSSSCG00000039198
LvsLPE	gene17804	3861.09	5044.83	0.00939134	-0.3858	FBP2	NM_001167632	NM_001167632.2	fructose-bisphosphatase 2	ENSSSCG00000010947
LvsLPE	gene9625	336.224	439.452	0.031963	-0.386284	LTBR	NM_001308823	NM_001308823.1	lymphotoxin beta receptor	ENSSSCG00000000706
LvsLPE	gene20121	344.405	450.461	0.0319766	-0.387295	COX10	NM_001244626	NM_001244626.1	COX10 homolog, cytochrome c oxidase assembly protein, heme A: farnesyltransferase (yeast)	ENSSSCG00000018023
LvsLPE	gene6962	4784.33	6257.66	0.00172132	-0.387307	PLEC	XM_021090372	XM_021090372.1	plectin, transcript variant X9	ENSSSCG00000039094
LvsLPE	gene5091	1348.37	1765.02	0.00796178	-0.388466	CD74	XM_021080282	XM_021080282.1	CD74 molecule, transcript variant X3
LvsLPE	gene7285	2048.65	2681.88	0.00517116	-0.388568	PTDSS1	XM_021089073	XM_021089073.1	phosphatidylserine synthase 1, transcript variant X1	ENSSSCG00000006089
LvsLPE	gene4248	647.006	847.308	0.0183911	-0.389107	DOT1L	XM_021084186	XM_021084186.1	DOT1 like histone lysine methyltransferase, transcript variant X2	ENSSSCG00000013457
LvsLPE	gene6234	449.306	588.847	0.0230532	-0.390193	POLR1A	XM_005662406	XM_005662406.3	RNA polymerase I subunit A	ENSSSCG00000008226
LvsLPE	gene11614	546.179	715.853	0.0127522	-0.390291	MTOR	XM_003127584	XM_003127584.6	mechanistic target of rapamycin	ENSSSCG00000003413
LvsLPE	gene11578	1469.82	1926.5	0.00511552	-0.390342	ENO1	XM_021095279	XM_021095279.1	enolase 1, transcript variant X2	ENSSSCG00000022343
LvsLPE	gene7645	981.497	1286.48	0.0182622	-0.390379	RXRG	XM_021088737	XM_021088737.1	retinoid X receptor gamma, transcript variant X2	ENSSSCG00000006328
LvsLPE	gene5877	476.993	625.528	0.0184328	-0.391107	ATP6V0C	XM_003124744	XM_003124744.4	ATPase H+ transporting V0 subunit c	ENSSSCG00000008056
LvsLPE	gene22226	2289.43	3002.73	0	-0.391285	CTSB	XM_005657266	XM_005657266.3	cathepsin B, transcript variant X3	ENSSSCG00000023666
LvsLPE	gene6686	227.907	298.981	0.0384365	-0.39161	BABAM2	XM_021088348	XM_021088348.1	BRISC and BRCA1 A complex member 2, transcript variant X1	ENSSSCG00000026465
LvsLPE	gene2129	461.853	605.93	0.0217694	-0.39172	DAB2IP	XM_003353636	XM_003353636.5	DAB2 interacting protein	ENSSSCG00000005524
LvsLPE	gene19251	1614.66	2118.87	0.000711416	-0.392062	CAVIN1	XM_021066983	XM_021066983.1	caveolae associated protein 1	ENSSSCG00000035446
LvsLPE	gene27381	308.455	404.84	0.0491253	-0.392291	ASB12	XM_021080715	XM_021080715.1	ankyrin repeat and SOCS box containing 12, transcript variant X1	ENSSSCG00000032889
LvsLPE	gene529	335.934	441.038	0.0209212	-0.392725	BVES	XM_021087483	XM_021087483.1	blood vessel epicardial substance, transcript variant X1	ENSSSCG00000004366
LvsLPE	gene25348	2061.64	2708.32	0.00259302	-0.393606	ANXA6	XM_005672613	XM_005672613.3	annexin A6	ENSSSCG00000017089
LvsLPE	gene23007	3698.82	4861.19	1.4988e-14	-0.394241	PSAP	XM_021071890	XM_021071890.1	prosaposin, transcript variant X6	ENSSSCG00000010281
LvsLPE	gene4187	2277.08	2994.49	4.19664e-14	-0.39513	MAP2K2	NM_001244550	NM_001244550.1	mitogen-activated protein kinase kinase 2	ENSSSCG00000027127
LvsLPE	gene17961	1854.91	2440.62	0.00574493	-0.395895	VIM	XM_005668106	XM_005668106.3	vimentin, transcript variant X1	ENSSSCG00000011033
LvsLPE	gene26131	1114.91	1467.03	0.00906438	-0.395967	RBM38	NM_001105312	NM_001105312.1	RNA binding motif protein 38	ENSSSCG00000007504
LvsLPE	gene14840	779.658	1025.96	0.00872496	-0.396057	WDR1	XM_021101012	XM_021101012.1	WD repeat domain 1	ENSSSCG00000036501
LvsLPE	gene5587	1414.15	1861.73	0.00266731	-0.396709	LOC110260088	XM_021088039	XM_021088039.1	eukaryotic translation initiation factor 3 subunit C, transcript variant X1	ENSSSCG00000034927
LvsLPE	gene13295	369.43	486.877	0.021197	-0.398258	VARS	NM_001195378	NM_001195378.1	valyl-tRNA synthetase	ENSSSCG00000038950
LvsLPE	gene19372	3350.6	4417.68	8.7383e-07	-0.398872	CACNB1	XM_013979885	XM_013979885.2	calcium voltage-gated channel auxiliary subunit beta 1, transcript variant X4	ENSSSCG00000017510
LvsLPE	gene11859	1495.5	1973.56	0.000220293	-0.400171	WDTC1	XM_005656068	XM_005656068.3	WD and tetratricopeptide repeats 1, transcript variant X3	ENSSSCG00000003570
LvsLPE	gene13923	357.431	471.983	0.0342589	-0.401071	C7H15orf59	XM_001928612	XM_001928612.5	chromosome 7 C15orf59 homolog	ENSSSCG00000001916
LvsLPE	gene5451	978.177	1291.75	0.00722059	-0.40116	CASTOR2	XM_003481005	XM_003481005.4	cytosolic arginine sensor for mTORC1 subunit 2	ENSSSCG00000024045
LvsLPE	gene11778	2663.33	3517.72	0.00142327	-0.401412	TCEA3	XM_021095523	XM_021095523.1	transcription elongation factor A3, transcript variant X1	ENSSSCG00000032674
LvsLPE	gene19191	1218.55	1609.63	0.00757688	-0.401564	ASB16	XM_021066898	XM_021066898.1	ankyrin repeat and SOCS box containing 16	ENSSSCG00000039673
LvsLPE	gene19940	928.704	1226.82	0.00562395	-0.401639	PFN1	NM_001244416	NM_001244416.1	profilin 1
LvsLPE	gene14063	243.438	321.821	0.0351474	-0.402701	IPO4	XM_013978187	XM_013978187.2	importin 4	ENSSSCG00000002000
LvsLPE	gene24082	756.216	999.75	0.0099998	-0.402769	LIMS2	XM_021076158	XM_021076158.1	LIM zinc finger domain containing 2, transcript variant X6	ENSSSCG00000015862
LvsLPE	gene19962	203.191	268.735	0.0416611	-0.403353	RNASEK	XM_003358238	XM_003358238.4	ribonuclease K	ENSSSCG00000017929
LvsLPE	gene28772	717.594	949.075	0.00813152	-0.403356	LARGE1	XM_021081477	XM_021081477.1	LARGE xylosyl- and glucuronyltransferase 1, transcript variant X1
LvsLPE	gene20519	185.99	246.25	0.0387333	-0.404903	SHISA5	XM_021070633	XM_021070633.1	shisa family member 5, transcript variant X4	ENSSSCG00000011357
LvsLPE	gene12497	197.519	261.582	0.041566	-0.405273	SSBP3	XM_021096594	XM_021096594.1	single stranded DNA binding protein 3, transcript variant X2	ENSSSCG00000039594
LvsLPE	gene2717	170823	226330	1.29896e-14	-0.405928	PYGM	XM_003122588	XM_003122588.5	glycogen phosphorylase, muscle associated	ENSSSCG00000013022
LvsLPE	gene11819	227.939	302.117	0.0420368	-0.40646	SELENON	XM_021095600	XM_021095600.1	selenoprotein N	ENSSSCG00000003554
LvsLPE	gene19469	165.221	218.996	0.0493282	-0.406505	PPP1R9B	XM_003131593	XM_003131593.5	protein phosphatase 1 regulatory subunit 9B	ENSSSCG00000017584
LvsLPE	gene17860	493.949	654.782	0.0295784	-0.406651	CNTFR	XM_021064676	XM_021064676.1	ciliary neurotrophic factor receptor, transcript variant X2
LvsLPE	gene26902	388.142	514.622	0.0176849	-0.406928	REPIN1	XM_021078721	XM_021078721.1	replication initiator 1, transcript variant X4	ENSSSCG00000033708
LvsLPE	gene28036	626.444	831.481	0.0112076	-0.408497	FLNA	XM_021080738	XM_021080738.1	filamin A, transcript variant X15
LvsLPE	gene22520	3587.28	4766.45	0.00816022	-0.410026	MLEC	XM_001928694	XM_001928694.6	malectin	ENSSSCG00000009914
LvsLPE	gene2416	486.688	646.81	0.0266733	-0.410345	COL5A1	NM_001014971	NM_001014971.1	collagen type V alpha 1 chain	ENSSSCG00000005751
LvsLPE	gene24554	608.799	809.455	0.00804468	-0.410984	CTDSP1	XM_021076473	XM_021076473.1	CTD small phosphatase 1, transcript variant X3	ENSSSCG00000036938
LvsLPE	gene23701	584.591	777.669	0.0119011	-0.411729	TUBGCP2	XM_021073927	XM_021073927.1	tubulin gamma complex associated protein 2, transcript variant X1	ENSSSCG00000010773
LvsLPE	gene8276	403.85	537.634	0.0183989	-0.412807	RHOC	XM_003125846	XM_003125846.4	ras homolog family member C, transcript variant X2	ENSSSCG00000006777
LvsLPE	gene11320	687.433	915.326	0.00750902	-0.413068	EPN1	XM_021095052	XM_021095052.1	epsin 1, transcript variant X2	ENSSSCG00000039670
LvsLPE	gene4325	384.114	511.527	0.0168145	-0.413275	HCN2	XM_021084305	XM_021084305.1	hyperpolarization activated cyclic nucleotide gated potassium channel 2	ENSSSCG00000033442
LvsLPE	gene26209	45577.4	60755.4	4.09672e-14	-0.414693	EEF1A2	XM_021077778	XM_021077778.1	eukaryotic translation elongation factor 1 alpha 2	ENSSSCG00000040401
LvsLPE	gene9617	480077	640241	1.0243e-11	-0.415349	GAPDH	XM_021091114	XM_021091114.1	glyceraldehyde-3-phosphate dehydrogenase, transcript variant X2	ENSSSCG00000000694
LvsLPE	gene5752	545.481	727.737	0.0426443	-0.415889	EMP2	XM_021086639	XM_021086639.1	epithelial membrane protein 2, transcript variant X2	ENSSSCG00000037065
LvsLPE	gene19897	560.948	748.609	0.0184221	-0.416345	ZZEF1	XM_021067699	XM_021067699.1	zinc finger ZZ-type and EF-hand domain containing 1	ENSSSCG00000032049
LvsLPE	gene16994	3807.79	5085.79	0.00908415	-0.417516	COL1A2	NM_001243655	NM_001243655.1	collagen type I alpha 2 chain	ENSSSCG00000015326
LvsLPE	gene27668	538.857	720.052	0.00731928	-0.418199	PRPS1	XM_003135301	XM_003135301.4	phosphoribosyl pyrophosphate synthetase 1	ENSSSCG00000012560
LvsLPE	gene2590	4034.37	5391.85	0.0069042	-0.418438	CARNS1	XM_021082758	XM_021082758.1	carnosine synthase 1, transcript variant X2	ENSSSCG00000012911
LvsLPE	gene6945	406.153	543.076	0.0168835	-0.41913	HSF1	XM_013987992	XM_013987992.2	heat shock transcription factor 1, transcript variant X3
LvsLPE	gene2359	1170.67	1565.85	0.0163289	-0.419608	PLPP7	XM_021070388	XM_021070388.1	phospholipid phosphatase 7 (inactive)	ENSSSCG00000005713
LvsLPE	gene11583	726.924	972.94	0.0192477	-0.420545	GPR157	XM_021095284	XM_021095284.1	G protein-coupled receptor 157	ENSSSCG00000033456
LvsLPE	gene23601	720.187	964.73	0.0118844	-0.421754	HTRA1	XM_003133208	XM_003133208.4	HtrA serine peptidase 1	ENSSSCG00000010703
LvsLPE	gene7896	214.112	286.835	0.0412729	-0.421856	SLC25A44	XM_001928054	XM_001928054.5	solute carrier family 25 member 44, transcript variant X1
LvsLPE	gene8702	379.31	508.689	0.0177959	-0.423405	TEF	XM_021091460	XM_021091460.1	TEF, PAR bZIP transcription factor	ENSSSCG00000035152
LvsLPE	gene22344	889.265	1193.01	0.00788596	-0.423921	NCOR2	NM_001044576	NM_001044576.1	nuclear receptor corepressor 2	ENSSSCG00000009761
LvsLPE	gene22472	153.081	205.404	0.0496227	-0.424174	PLBD2	XM_013982918	XM_013982918.2	phospholipase B domain containing 2, transcript variant X2	ENSSSCG00000009872
LvsLPE	gene10902	128.347	172.235	0.0492978	-0.424338	MARK4	XM_021094540	XM_021094540.1	microtubule affinity regulating kinase 4, transcript variant X1	ENSSSCG00000022538
LvsLPE	gene24597	3453.67	4635.21	0.00155	-0.424502	SPEG	XM_021074879	XM_021074879.1	SPEG complex locus
LvsLPE	gene19958	227.119	304.976	0.0224212	-0.425247	PELP1	XM_021067790	XM_021067790.1	proline, glutamate and leucine rich protein 1	ENSSSCG00000017924
LvsLPE	gene26479	716.394	961.986	0.00956876	-0.425264	AKR1B1	XM_021078497	XM_021078497.1	aldo-keto reductase family 1 member B, transcript variant X1
LvsLPE	gene3808	308.471	414.838	0.0232107	-0.427412	SAMD1	XM_003123364	XM_003123364.5	sterile alpha motif domain containing 1	ENSSSCG00000033298
LvsLPE	gene4061	605.408	815.299	0.00528228	-0.429422	RAB11B	NM_001244875	NM_001244875.1	RAB11B, member RAS oncogene family	ENSSSCG00000013600
LvsLPE	gene27286	150.034	202.075	0.0453898	-0.429603	PRAF2	NM_001243880	NM_001243880.1	PRA1 domain family member 2
LvsLPE	gene18867	1036.68	1397.06	0.00816224	-0.430421	TIMP2	NM_001145985	NM_001145985.1	TIMP metallopeptidase inhibitor 2	ENSSSCG00000017164
LvsLPE	gene14621	545.752	735.777	0.0113079	-0.431022	LGMN	XM_005656451	XM_005656451.2	legumain, transcript variant X1	ENSSSCG00000002452
LvsLPE	gene23939	7307.33	9854.96	0.0177985	-0.431505	ASB5	XM_013984005	XM_013984005.2	ankyrin repeat and SOCS box containing 5, transcript variant X2	ENSSSCG00000030395
LvsLPE	gene8992	817.031	1102.24	0.00800492	-0.431972	HOXC10	XM_021091725	XM_021091725.1	homeobox C10, transcript variant X1	ENSSSCG00000022728
LvsLPE	gene4095	1095.05	1478.34	0.00377109	-0.432984	ZNF358	XM_005674492	XM_005674492.3	zinc finger protein 358
LvsLPE	gene5556	293.176	396.181	0.0329981	-0.434391	MVP	XM_021086424	XM_021086424.1	major vault protein, transcript variant X1	ENSSSCG00000027946
LvsLPE	gene3572	473.519	640.229	0.011545	-0.435165	GATAD2A	XM_021083423	XM_021083423.1	GATA zinc finger domain containing 2A, transcript variant X1	ENSSSCG00000013938
LvsLPE	gene16639	897.896	1214.33	0.0183849	-0.435535	THY1	XM_005667396	XM_005667396.3	Thy-1 cell surface antigen, transcript variant X1	ENSSSCG00000032330
LvsLPE	gene4008	483.374	653.767	0.00871297	-0.435635	DNM2	XM_021083813	XM_021083813.1	dynamin 2, transcript variant X14	ENSSSCG00000013630
LvsLPE	gene12271	281.749	381.18	0.0264562	-0.436065	TPGS2	XM_021096293	XM_021096293.1	tubulin polyglutamylase complex subunit 2, transcript variant X2	ENSSSCG00000026953
LvsLPE	gene4081	226.484	306.499	0.0219005	-0.436474	EVI5L	XM_013994704	XM_013994704.2	ecotropic viral integration site 5 like, transcript variant X5	ENSSSCG00000013585
LvsLPE	gene2618	85959.6	116400	2.29816e-14	-0.437354	ACTN3	XM_003122492	XM_003122492.4	actinin alpha 3, transcript variant X2	ENSSSCG00000038323
LvsLPE	gene5698	398.316	540.201	0.0083329	-0.439584	LOC100626015	XM_021086558	XM_021086558.1	nodal modulator 1	ENSSSCG00000025565
LvsLPE	gene6975	184.472	250.211	0.0438863	-0.439744	TIGD5	XM_021090462	XM_021090462.1	tigger transposable element derived 5
LvsLPE	gene12007	1807.47	2453.96	0.00712154	-0.441141	MAP7D1	XM_021095927	XM_021095927.1	MAP7 domain containing 1, transcript variant X7	ENSSSCG00000003637
LvsLPE	gene5553	2083.33	2829.38	0.00264697	-0.441594	MAZ	XM_003354553	XM_003354553.4	MYC associated zinc finger protein	ENSSSCG00000025321
LvsLPE	gene19183	485.02	658.902	0.00809763	-0.442019	GRN	NM_001044578	NM_001044578.1	granulin precursor	ENSSSCG00000017355
LvsLPE	gene12012	1881.46	2556.35	6.29682e-06	-0.442233	STK40	XM_021095940	XM_021095940.1	serine/threonine kinase 40, transcript variant X2	ENSSSCG00000036832
LvsLPE	gene22063	997.862	1357.11	0.00881595	-0.443627	LOC100623720	XM_021071094	XM_021071094.1	collagen alpha-1(VI) chain, transcript variant X1	ENSSSCG00000022506
LvsLPE	gene2414	1439.38	1958.24	0.00710965	-0.444103	RXRA	XM_021071603	XM_021071603.1	retinoid X receptor alpha, transcript variant X27	ENSSSCG00000038220
LvsLPE	gene20086	2645.62	3599.73	0.00719115	-0.444283	DHRS7C	XM_005669235	XM_005669235.3	dehydrogenase/reductase 7C, transcript variant X2	ENSSSCG00000017996
LvsLPE	gene1028	143.315	195.023	0.0493693	-0.44445	EHD4	XM_021097351	XM_021097351.1	EH domain containing 4	ENSSSCG00000020666
LvsLPE	gene11024	552.18	751.791	0.00351168	-0.445194	NUCB1	XM_013998618	XM_013998618.2	nucleobindin 1, transcript variant X1	ENSSSCG00000003150
LvsLPE	gene4861	281.495	383.326	0.0323509	-0.445464	TGFBI	XM_021084784	XM_021084784.1	transforming growth factor beta induced	ENSSSCG00000014316
LvsLPE	gene6306	1356.2	1847.24	0.00288748	-0.445803	DCTN1	XM_021087352	XM_021087352.1	dynactin subunit 1, transcript variant X4	ENSSSCG00000008274
LvsLPE	gene10651	1189.69	1621.04	0.000265317	-0.446334	CAPNS1	NM_214318	NM_214318.2	calpain small subunit 1	ENSSSCG00000030149
LvsLPE	gene27246	2013.62	2745.17	8.99281e-15	-0.447099	ARAF	NM_214329	NM_214329.1	A-Raf proto-oncogene, serine/threonine kinase	ENSSSCG00000012275
LvsLPE	gene5095	3488.14	4756.72	0.0087894	-0.447509	SYNPO	XM_021085030	XM_021085030.1	synaptopodin	ENSSSCG00000038453
LvsLPE	gene8874	206.465	281.8	0.0366833	-0.448771	TUBA1A	XM_005655549	XM_005655549.2	tubulin alpha 1a, transcript variant X1
LvsLPE	gene737	220.405	301.069	0.0351028	-0.449939	CTIF	XM_013992850	XM_013992850.2	cap binding complex dependent translation initiation factor, transcript variant X7	ENSSSCG00000004506
LvsLPE	gene8774	156.35	213.623	0.0439137	-0.45029	MICALL1	XM_021091499	XM_021091499.1	MICAL like 1	ENSSSCG00000000118
LvsLPE	gene16770	426.577	583.448	0.0166927	-0.451799	PKNOX2	XM_021063089	XM_021063089.1	PBX/knotted 1 homeobox 2, transcript variant X2	ENSSSCG00000015211
LvsLPE	gene7875	971.589	1329.39	0.0215869	-0.452352	NES	XM_005663265	XM_005663265.3	nestin	ENSSSCG00000006474
LvsLPE	gene4910	980.768	1343.43	0.00458931	-0.453938	PROB1	XM_021084868	XM_021084868.1	proline rich basic protein 1
LvsLPE	gene18852	451.115	618.046	0.0111856	-0.454218	TBC1D16	XM_003131144	XM_003131144.4	TBC1 domain family member 16	ENSSSCG00000017159
LvsLPE	gene10954	2447.11	3354.13	0.000577415	-0.454859	ARHGAP35	XM_021094622	XM_021094622.1	Rho GTPase activating protein 35	ENSSSCG00000003107
LvsLPE	gene5592	152618	209239	0	-0.45523	ATP2A1	XM_021085681	XM_021085681.1	ATPase sarcoplasmic/endoplasmic reticulum Ca2+ transporting 1, transcript variant X1	ENSSSCG00000007805
LvsLPE	gene18958	194.931	267.288	0.0208948	-0.455433	MIF4GD	XM_005668610	XM_005668610.3	MIF4G domain containing, transcript variant X1	ENSSSCG00000035134
LvsLPE	gene26705	617.223	846.92	0.0177021	-0.456433	GARS	XM_003134806	XM_003134806.6	glycyl-tRNA synthetase	ENSSSCG00000016677
LvsLPE	gene3862	160.735	220.567	0.0347411	-0.456535	MAN2B1	XM_003123314	XM_003123314.4	mannosidase alpha class 2B member 1, transcript variant X2	ENSSSCG00000013720
LvsLPE	gene10972	487.726	669.415	0.0134062	-0.45683	EHD2	XM_003355959	XM_003355959.4	EH domain containing 2, transcript variant X1	ENSSSCG00000023371
LvsLPE	gene9627	195.965	268.971	0.0323453	-0.45685	TNFRSF1A	NM_213969	NM_213969.1	TNF receptor superfamily member 1A	ENSSSCG00000000708
LvsLPE	gene13939	114837	157634	5.09592e-14	-0.456989	PKM	XM_021099115	XM_021099115.1	pyruvate kinase, muscle, transcript variant X9	ENSSSCG00000001930
LvsLPE	gene20449	308.022	422.831	0.0178381	-0.45705	ZDHHC3	XM_021071753	XM_021071753.1	zinc finger DHHC-type containing 3, transcript variant X5	ENSSSCG00000011301
LvsLPE	gene10929	400.449	549.808	0.0175332	-0.45731	SYMPK	XM_005664608	XM_005664608.3	symplekin, transcript variant X1	ENSSSCG00000003093
LvsLPE	gene16238	656.587	902.567	0.0106101	-0.459049	SERPINH1	NM_001244132	NM_001244132.1	serpin family H member 1	ENSSSCG00000039468
LvsLPE	gene26809	337.194	463.667	0.0426106	-0.459511	ADCY1	XM_021078661	XM_021078661.1	adenylate cyclase 1, transcript variant X1	ENSSSCG00000016726
LvsLPE	gene9612	734.904	1011.05	0.00415741	-0.46023	CHD4	XM_021092425	XM_021092425.1	chromodomain helicase DNA binding protein 4, transcript variant X1	ENSSSCG00000000697
LvsLPE	gene23582	4147.27	5710.05	0.00827512	-0.46134	BAG3	XM_021073458	XM_021073458.1	BCL2 associated athanogene 3
LvsLPE	gene19403	385.604	531.419	0.0169391	-0.462729	TBKBP1	XM_021067080	XM_021067080.1	TBK1 binding protein 1, transcript variant X3	ENSSSCG00000017515
LvsLPE	gene16171	285.038	393.205	0.0350259	-0.464126	FOLR1	XM_005653647	XM_005653647.2	folate receptor 1 (adult), transcript variant X3
LvsLPE	gene10129	586.914	810.657	0.00823957	-0.465943	CDH13	NM_001109945	NM_001109945.1	cadherin 13	ENSSSCG00000002684
LvsLPE	gene9663	422.639	583.77	0.0111586	-0.465974	TEAD4	NM_001142666	NM_001142666.1	TEA domain transcription factor 4	ENSSSCG00000000736
LvsLPE	gene24806	622.708	860.865	0.00938227	-0.46723	RNPEPL1	XM_003133801	XM_003133801.3	arginyl aminopeptidase like 1	ENSSSCG00000016367
LvsLPE	gene21955	1538.87	2130.45	0.0183904	-0.469291	ETS2	XM_021070986	XM_021070986.1	ETS proto-oncogene 2, transcription factor, transcript variant X1	ENSSSCG00000038948
LvsLPE	gene16620	2537.94	3514.66	0.00366916	-0.469724	SLC37A4	XM_021102040	XM_021102040.1	solute carrier family 37 member 4, transcript variant X1	ENSSSCG00000015105
LvsLPE	gene2658	488.713	677.98	0.00737375	-0.472256	CFL1	NM_001004043	NM_001004043.1	cofilin 1	ENSSSCG00000012974
LvsLPE	gene3836	4701.84	6525.75	3.19744e-14	-0.472917	NFIX	XM_021083712	XM_021083712.1	nuclear factor I X, transcript variant X8	ENSSSCG00000013742
LvsLPE	gene1740	2539.65	3525.12	7.99361e-15	-0.473043	VLDLR	XM_013993593	XM_013993593.2	very low density lipoprotein receptor, transcript variant X1	ENSSSCG00000005229;ENSSSCG00000040670
LvsLPE	gene4124	215.632	299.533	0.0316148	-0.474143	SLC25A23	XM_021079116	XM_021079116.1	solute carrier family 25 member 23, transcript variant X2	ENSSSCG00000013550
LvsLPE	gene11022	1507.28	2094.06	0.0227515	-0.474352	PPP1R15A	XM_005664689	XM_005664689.3	protein phosphatase 1 regulatory subunit 15A, transcript variant X1
LvsLPE	gene28057	232.383	323.04	0.0170121	-0.475209	MPP1	XM_021080526	XM_021080526.1	membrane palmitoylated protein 1, transcript variant X2	ENSSSCG00000012822
LvsLPE	gene12485	234.161	325.6	0.0376654	-0.475597	DHCR24	NM_001243354	NM_001243354.1	24-dehydrocholesterol reductase
LvsLPE	gene30310	1021.33	1422.92	0.00770688	-0.478409	COL6A2	XM_021082499	XM_021082499.1	collagen type VI alpha 2 chain
LvsLPE	gene6685	510.382	711.665	0.0361079	-0.47962	FOSL2	XM_021085708	XM_021085708.1	FOS like 2, AP-1 transcription factor subunit, transcript variant X1	ENSSSCG00000032527
LvsLPE	gene15833	293.135	408.842	0.0183146	-0.479976	ST5	XM_021062259	XM_021062259.1	suppression of tumorigenicity 5	ENSSSCG00000014568
LvsLPE	gene2357	954.171	1331.22	0.00587787	-0.480432	FAM78A	XM_013993942	XM_013993942.2	family with sequence similarity 78 member A	ENSSSCG00000028172
LvsLPE	gene23344	204.879	286.3	0.0314898	-0.482755	UBTD1	XM_021074394	XM_021074394.1	ubiquitin domain containing 1, transcript variant X5	ENSSSCG00000010521
LvsLPE	gene5308	329.97	461.568	0.0115705	-0.484207	TAF6	XM_021086197	XM_021086197.1	TATA-box binding protein associated factor 6, transcript variant X2	ENSSSCG00000034153
LvsLPE	gene13402	159.695	223.414	0.0329236	-0.484403	TAPBP	XM_005665884	XM_005665884.3	TAP binding protein, transcript variant X2	ENSSSCG00000001507
LvsLPE	gene3796	3805.6	5328.75	3.09752e-14	-0.485673	TECR	XM_021083691	XM_021083691.1	trans-2,3-enoyl-CoA reductase, transcript variant X2	ENSSSCG00000031299
LvsLPE	gene17872	1284.84	1801.39	0.00703115	-0.487525	UBAP2	XM_021064693	XM_021064693.1	ubiquitin associated protein 2, transcript variant X4	ENSSSCG00000010987
LvsLPE	gene13421	295.056	413.875	0.011268	-0.488206	HMGA1	XM_021098126	XM_021098126.1	high mobility group AT-hook 1, transcript variant X2	ENSSSCG00000032242
LvsLPE	gene28008	322.592	452.594	0.0226375	-0.488506	BGN	XM_003135475	XM_003135475.5	biglycan, transcript variant X2
LvsLPE	gene7023	149.323	209.887	0.0302382	-0.491178	TRAPPC9	XM_021088861	XM_021088861.1	trafficking protein particle complex 9
LvsLPE	gene11911	162.001	228.157	0.0325567	-0.494026	LAPTM5	XM_003356262	XM_003356262.5	lysosomal protein transmembrane 5	ENSSSCG00000025034
LvsLPE	gene26338	291.662	411.282	0.0167641	-0.495832	ZYX	XM_003134592	XM_003134592.5	zyxin, transcript variant X1	ENSSSCG00000016461
LvsLPE	gene19378	161.331	227.603	0.0269914	-0.496497	LASP1	XM_021067060	XM_021067060.1	LIM and SH3 protein 1, transcript variant X1	ENSSSCG00000040642
LvsLPE	gene22090	774.643	1093.15	0.0218896	-0.496888	NFIL3	XM_001928870	XM_001928870.6	nuclear factor, interleukin 3 regulated, transcript variant X1	ENSSSCG00000009592
LvsLPE	gene12869	453.642	640.488	0.0179557	-0.497618	CD83	XM_021100200	XM_021100200.1	CD83 molecule, transcript variant X1	ENSSSCG00000021576
LvsLPE	gene16150	104.752	148.087	0.0411937	-0.499466	RHOG	XM_021101938	XM_021101938.1	ras homolog family member G, transcript variant X1	ENSSSCG00000039656
LvsLPE	gene3613	532.935	753.494	0.0231921	-0.499635	JUND	XM_021083521	XM_021083521.1	JunD proto-oncogene, AP-1 transcription factor subunit	ENSSSCG00000031657
LvsLPE	gene13345	308.795	436.863	0.0228415	-0.500531	SLA-DQB1	NM_001113694	NM_001113694.1	SLA-DQ beta1 domain
LvsLPE	gene13589	431.353	610.998	0.0105813	-0.5023	XPO5	XM_005666037	XM_005666037.3	exportin 5	ENSSSCG00000001679
LvsLPE	gene3803	152.806	216.857	0.0256344	-0.505044	ADGRE5	NM_213925	NM_213925.2	adhesion G protein-coupled receptor E5	ENSSSCG00000013775
LvsLPE	gene11611	132.194	187.756	0.0246538	-0.506205	SRM	XM_003481950	XM_003481950.4	spermidine synthase, transcript variant X2	ENSSSCG00000027689
LvsLPE	gene22181	502.254	714.773	0.0222274	-0.509068	CLU	NM_213971	NM_213971.1	clusterin
LvsLPE	gene22971	150.362	214.641	0.0271529	-0.513487	HK1	NM_001243184	NM_001243184.1	hexokinase 1	ENSSSCG00000010253
LvsLPE	gene2711	1115.14	1592.5	0.00198161	-0.514071	EHD1	XM_021082871	XM_021082871.1	EH domain containing 1	ENSSSCG00000013017
LvsLPE	gene7898	1031.83	1474.74	0.00359148	-0.515246	LMNA	XM_021088443	XM_021088443.1	lamin A/C, transcript variant X7	ENSSSCG00000006496
LvsLPE	gene4507	587.197	840.229	0.0176707	-0.516937	THBS4	XM_021084490	XM_021084490.1	thrombospondin 4	ENSSSCG00000014117
LvsLPE	gene1438	145.93	208.94	0.0354557	-0.517815	PYGL	NM_001123172	NM_001123172.1	glycogen phosphorylase L	ENSSSCG00000005024
LvsLPE	gene19812	1195.13	1716.11	0.00372499	-0.521975	SLC43A2	XM_013990000	XM_013990000.2	solute carrier family 43 member 2, transcript variant X5	ENSSSCG00000024108
LvsLPE	gene12418	71481.4	102670	1.9984e-15	-0.522373	PGM1	XM_021093573	XM_021093573.1	phosphoglucomutase 1, transcript variant X3	ENSSSCG00000003812
LvsLPE	gene16588	2121.25	3051.86	0.00833555	-0.52477	SCN4B	XM_013977487	XM_013977487.2	sodium voltage-gated channel beta subunit 4, transcript variant X2	ENSSSCG00000029199
LvsLPE	gene5436	820.411	1180.34	0.00671098	-0.524789	LIMK1	XM_021086335	XM_021086335.1	LIM domain kinase 1, transcript variant X1	ENSSSCG00000030378
LvsLPE	gene18233	709.665	1022.25	0.00165546	-0.526534	SACS	XM_021065465	XM_021065465.1	sacsin molecular chaperone, transcript variant X4	ENSSSCG00000035493
LvsLPE	gene20693	208.793	301.269	0.023078	-0.528979	FLNB	XM_021069061	XM_021069061.1	filamin B, transcript variant X1	ENSSSCG00000011471
LvsLPE	gene22118	338.555	490.445	0.0233512	-0.534703	HR	NM_001083930	NM_001083930.1	HR, lysine demethylase and nuclear receptor corepressor	ENSSSCG00000009616
LvsLPE	gene2384	195.118	282.885	0.0257038	-0.535868	RALGDS	XM_021070962	XM_021070962.1	ral guanine nucleotide dissociation stimulator, transcript variant X9	ENSSSCG00000005738
LvsLPE	gene25633	146.104	211.929	0.0399309	-0.536586	THBD	NM_001130732	NM_001130732.1	thrombomodulin	ENSSSCG00000007115
LvsLPE	gene9588	699.247	1014.87	0.00667081	-0.537428	ATN1	XM_005652594	XM_005652594.3	atrophin 1, transcript variant X2	ENSSSCG00000025117
LvsLPE	gene20095	1378.9	2015.95	0.017902	-0.547948	LOC110255887	XM_021066269	XM_021066269.1	myosin-8, transcript variant X1	ENSSSCG00000018005
LvsLPE	gene3833	98.9981	144.785	0.033987	-0.548435	NACC1	XM_003123340	XM_003123340.6	nucleus accumbens associated 1	ENSSSCG00000013751
LvsLPE	gene2250	320.699	470.595	0.0178688	-0.553267	ANGPTL2	XM_005660427	XM_005660427.3	angiopoietin like 2, transcript variant X1	ENSSSCG00000005608
LvsLPE	gene13869	403.401	592.622	0.0191371	-0.5549	LINGO1	XM_005666135	XM_005666135.3	leucine rich repeat and Ig domain containing 1, transcript variant X4	ENSSSCG00000001872
LvsLPE	gene19271	73.9416	108.639	0.0490996	-0.555088	FKBP10	NM_001243807	NM_001243807.1	FK506 binding protein 10	ENSSSCG00000017422
LvsLPE	gene8086	178.994	263.206	0.0232447	-0.556281	ECM1	XM_021089909	XM_021089909.1	extracellular matrix protein 1, transcript variant X5	ENSSSCG00000026395;ENSSSCG00000029230
LvsLPE	gene8336	493.876	726.863	0.0177096	-0.557536	LOC106510200	XM_021090061	XM_021090061.1	glutathione S-transferase Mu 1	ENSSSCG00000038258
LvsLPE	gene16862	248.751	368.246	0.0223668	-0.565967	PRELP	XM_005656649	XM_005656649.3	proline and arginine rich end leucine rich repeat protein, transcript variant X2	ENSSSCG00000015271
LvsLPE	gene19220	220.848	327.303	0.0110015	-0.567576	VAT1	XM_005656949	XM_005656949.3	vesicle amine transport 1	ENSSSCG00000024059
LvsLPE	gene17740	7409.77	10994.9	7.39098e-12	-0.569334	CACNA1S	XM_021064504	XM_021064504.1	calcium voltage-gated channel subunit alpha1 S	ENSSSCG00000024784
LvsLPE	gene13474	992.035	1475.22	0.0382016	-0.572468	CDKN1A	XM_013977858	XM_013977858.2	cyclin dependent kinase inhibitor 1A
LvsLPE	gene22138	440.41	655.681	0.0121381	-0.574147	RHOBTB2	XM_021073203	XM_021073203.1	Rho related BTB domain containing 2, transcript variant X3	ENSSSCG00000009638
LvsLPE	gene1183	492.949	734.11	0.0144223	-0.574559	NFATC1	NM_214161	NM_214161.1	nuclear factor of activated T-cells 1	ENSSSCG00000004856
LvsLPE	gene14905	78.607	117.187	0.0468334	-0.576082	SOD3	XM_021100523	XM_021100523.1	superoxide dismutase 3, transcript variant X1	ENSSSCG00000028814
LvsLPE	gene2268	356.059	530.893	0.018422	-0.576303	ENG	XM_005660449	XM_005660449.3	endoglin, transcript variant X3	ENSSSCG00000005625
LvsLPE	gene8219	591.282	882.668	0.00329145	-0.578026	ATP1A1	XM_021088717	XM_021088717.1	ATPase Na+/K+ transporting subunit alpha 1, transcript variant X1	ENSSSCG00000006740
LvsLPE	gene20130	304.673	455.431	0.018065	-0.579974	PMP22	XM_021067896	XM_021067896.1	peripheral myelin protein 22, transcript variant X3	ENSSSCG00000037832
LvsLPE	gene1086	483.168	722.522	0.0491837	-0.580517	THBS1	NM_001244536	NM_001244536.1	thrombospondin 1	ENSSSCG00000004789
LvsLPE	gene26825	119.331	178.462	0.0177611	-0.580642	ZMIZ2	XM_021078664	XM_021078664.1	zinc finger MIZ-type containing 2, transcript variant X3	ENSSSCG00000023820
LvsLPE	gene20794	1554.34	2325.15	0.010939	-0.581025	BHLHE40	XM_021068424	XM_021068424.1	basic helix-loop-helix family member e40, transcript variant X2	ENSSSCG00000036136
LvsLPE	gene7111	350.995	526.196	0.0278613	-0.58415	FBXO32	NM_001044588	NM_001044588.1	F-box protein 32	ENSSSCG00000005981
LvsLPE	gene10990	83.3076	125.484	0.0358141	-0.590984	EMP3	XM_005664650	XM_005664650.2	epithelial membrane protein 3, transcript variant X1	ENSSSCG00000023377
LvsLPE	gene10752	1110.61	1683.16	0.00320056	-0.599819	DYRK1B	XM_021094374	XM_021094374.1	dual specificity tyrosine phosphorylation regulated kinase 1B, transcript variant X5	ENSSSCG00000027197
LvsLPE	gene5676	834.293	1264.98	0.00393869	-0.600483	GPRC5B	XM_021086531	XM_021086531.1	G protein-coupled receptor class C group 5 member B	ENSSSCG00000007864
LvsLPE	gene3148	154.194	233.817	0.0223852	-0.600637	CD44	XM_013994425	XM_013994425.2	CD44 molecule (Indian blood group), transcript variant X1	ENSSSCG00000013297;ENSSSCG00000040618
LvsLPE	gene10186	115.731	175.723	0.0350532	-0.602532	BCAR1	XM_021093781	XM_021093781.1	BCAR1, Cas family scaffolding protein, transcript variant X7	ENSSSCG00000028878
LvsLPE	gene13989	165.851	252.289	0.0216427	-0.605188	EGLN3	XM_001928507	XM_001928507.6	egl-9 family hypoxia inducible factor 3	ENSSSCG00000001963
LvsLPE	gene20957	2737.84	4193.45	0.00363337	-0.615103	KY	XM_005669860	XM_005669860.3	kyphoscoliosis peptidase	ENSSSCG00000011646
LvsLPE	gene11638	194.311	297.987	0.0183674	-0.616885	TNFRSF1B	XM_021093133	XM_021093133.1	TNF receptor superfamily member 1B, transcript variant X1	ENSSSCG00000022208
LvsLPE	gene7232	1036.69	1602.49	0.0178551	-0.62833	KLF10	NM_001134344	NM_001134344.2	Kruppel like factor 10	ENSSSCG00000027480
LvsLPE	gene19472	3686.84	5730.19	0.00441821	-0.636201	COL1A1	XM_021067153	XM_021067153.1	collagen type I alpha 1 chain, transcript variant X1	ENSSSCG00000034682;ENSSSCG00000036135
LvsLPE	gene13343	448.022	696.604	0.008488	-0.636768	SLA-DQA1	XM_005665844	XM_005665844.3	MHC class II histocompatibility antigen SLA-DQA, transcript variant X1
LvsLPE	gene20764	149.305	233.148	0.0283655	-0.642986	RYBP	XM_021069217	XM_021069217.1	RING1 and YY1 binding protein	ENSSSCG00000025053
LvsLPE	gene262	205.722	322.047	0.0337593	-0.646572	SGK1	XM_021078492	XM_021078492.1	serum/glucocorticoid regulated kinase 1, transcript variant X1	ENSSSCG00000021443
LvsLPE	gene16860	7261.12	11386.9	0.0232099	-0.649108	BTG2	NM_001097505	NM_001097505.2	BTG anti-proliferation factor 2	ENSSSCG00000028322
LvsLPE	gene7797	55.1454	87.0351	0.0459328	-0.658356	ACKR1	NM_001244095	NM_001244095.1	atypical chemokine receptor 1 (Duffy blood group)
LvsLPE	gene17700	1374.33	2172.16	0.00720108	-0.660396	CAPN2	NM_001100188	NM_001100188.1	calpain 2	ENSSSCG00000029411
LvsLPE	gene18039	6521.45	10318.9	0.027918	-0.66203	OTUD1	XM_021064917	XM_021064917.1	OTU deubiquitinase 1	ENSSSCG00000011076
LvsLPE	gene12717	79.313	125.518	0.0349913	-0.662265	FOXO6	XM_021096942	XM_021096942.1	forkhead box O6	ENSSSCG00000035074
LvsLPE	gene11146	495.83	784.956	0.00664062	-0.662767	MYADM	XM_021094908	XM_021094908.1	myeloid associated differentiation marker, transcript variant X2	ENSSSCG00000003253
LvsLPE	gene794	68.2724	108.586	0.0299314	-0.66947	PLEKHO2	XM_013992891	XM_013992891.2	pleckstrin homology domain containing O2
LvsLPE	gene9014	279.439	446.736	0.00824995	-0.676889	ITGA5	XM_001925252	XM_001925252.7	integrin subunit alpha 5, transcript variant X2	ENSSSCG00000000293
LvsLPE	gene23741	291.638	466.928	0.0240839	-0.679019	RND3	NM_214296	NM_214296.1	Rho family GTPase 3	ENSSSCG00000040445
LvsLPE	gene9468	578.955	928.002	0.00710328	-0.680677	EMP1	XM_021090848	XM_021090848.1	epithelial membrane protein 1, transcript variant X1	ENSSSCG00000036723
LvsLPE	gene3989	53.4521	86.353	0.036061	-0.692	ICAM1	NM_213816	NM_213816.1	intercellular adhesion molecule 1	ENSSSCG00000013655
LvsLPE	gene12089	79.509	128.612	0.0304865	-0.693831	TUBB6	XM_021096031	XM_021096031.1	tubulin beta 6 class V	ENSSSCG00000038992
LvsLPE	gene3110	607.469	988.13	0.0176839	-0.701889	C2H11orf96	XM_021085053	XM_021085053.1	chromosome 2 C11orf96 homolog
LvsLPE	gene5028	91.355	148.826	0.048996	-0.704068	SH3RF2	XM_021084960	XM_021084960.1	SH3 domain containing ring finger 2	ENSSSCG00000014410
LvsLPE	gene1941	796.524	1298.66	0.0328349	-0.705232	NR4A3	XM_021083198	XM_021083198.1	nuclear receptor subfamily 4 group A member 3, transcript variant X2	ENSSSCG00000005385
LvsLPE	gene26002	36.7192	60.1787	0.0424511	-0.712718	PLTP	XM_021077290	XM_021077290.1	phospholipid transfer protein, transcript variant X2	ENSSSCG00000007435
LvsLPE	gene20418	43.5307	71.5822	0.0469586	-0.717567	ACKR2	XM_021068500	XM_021068500.1	atypical chemokine receptor 2, transcript variant X9	ENSSSCG00000031154
LvsLPE	gene23261	4745.52	7810.58	0.00869554	-0.718863	PPP1R3C	XM_005671280	XM_005671280.3	protein phosphatase 1 regulatory subunit 3C	ENSSSCG00000010464
LvsLPE	gene5039	82.3442	136.177	0.0224325	-0.725742	DPYSL3	XM_003124066	XM_003124066.6	dihydropyrimidinase like 3	ENSSSCG00000036549
LvsLPE	gene14901	376.197	622.331	0.0401011	-0.726194	PPARGC1A	XM_021100442	XM_021100442.1	PPARG coactivator 1 alpha, transcript variant X5
LvsLPE	gene28785	107.786	178.473	0.0486835	-0.727545	HMOX1	NM_001004027	NM_001004027.1	heme oxygenase 1
LvsLPE	gene10380	3118.37	5178.61	0.00587407	-0.731773	RRAD	XM_021094029	XM_021094029.1	RRAD, Ras related glycolysis inhibitor and calcium channel regulator, transcript variant X5	ENSSSCG00000036060
LvsLPE	gene15791	249.162	415.184	0.0176222	-0.736666	RASGEF1B	XM_021100308	XM_021100308.1	RasGEF domain family member 1B, transcript variant X5	ENSSSCG00000029507
LvsLPE	gene8764	414.384	697.808	0.0220747	-0.751861	MAFF	XM_001924465	XM_001924465.4	MAF bZIP transcription factor F, transcript variant X2	ENSSSCG00000030165
LvsLPE	gene27248	92.7511	156.511	0.0178686	-0.754828	TIMP1	NM_213857	NM_213857.1	TIMP metallopeptidase inhibitor 1	ENSSSCG00000012277
LvsLPE	gene14620	35.2377	59.4924	0.0267097	-0.755585	RIN3	XM_021099628	XM_021099628.1	Ras and Rab interactor 3
LvsLPE	gene22914	1408.87	2429.84	0.00355707	-0.78632	ARID5B	XM_021072755	XM_021072755.1	AT-rich interaction domain 5B, transcript variant X1	ENSSSCG00000010219
LvsLPE	gene11454	55.9242	96.5417	0.0280446	-0.787678	SAMD11	XM_021095157	XM_021095157.1	sterile alpha motif domain containing 11, transcript variant X2	ENSSSCG00000033509
LvsLPE	gene5364	405.669	702.407	0.0212332	-0.792005	SERPINE1	NM_213910	NM_213910.1	serpin family E member 1	ENSSSCG00000025698
LvsLPE	gene4345	68.134	117.99	0.0228775	-0.792219	GFPT2	XM_003123638	XM_003123638.6	glutamine-fructose-6-phosphate transaminase 2	ENSSSCG00000014012
LvsLPE	gene17449	8703.4	15448.9	0.00890061	-0.827855	ATF3	XM_021063853	XM_021063853.1	activating transcription factor 3, transcript variant X2
LvsLPE	gene28889	96.7175	173.328	0.0487469	-0.841658	LOC102165485			immunoglobulin heavy constant alpha 2-like
LvsLPE	gene20382	66704	120269	0.00145324	-0.850414	XIRP1	NM_001143928	NM_001143928.1	xin actin binding repeat containing 1	ENSSSCG00000034015
LvsLPE	gene7588	10.5264	19.0611	0.0444502	-0.856611	SELP	NM_214078	NM_214078.1	selectin P	ENSSSCG00000006288
LvsLPE	gene4290	472.465	869.93	0.000179005	-0.880693	MIDN	XM_021084261	XM_021084261.1	midnolin, transcript variant X2	ENSSSCG00000013432
LvsLPE	gene25885	39.9617	74.9432	0.0427677	-0.907181	NNAT	XM_005672916	XM_005672916.3	neuronatin, transcript variant X1	ENSSSCG00000007336
LvsLPE	gene7080	272.291	542.669	0.00988977	-0.994923	MYC	NM_001005154	NM_001005154.1	MYC proto-oncogene, bHLH transcription factor	ENSSSCG00000005965
LvsLPE	gene7088	1463.95	3088.28	0.00837471	-1.07693	TRIB1	XM_021088927	XM_021088927.1	tribbles pseudokinase 1, transcript variant X1	ENSSSCG00000038500
LvsLPE	gene9474	11.9627	27.0332	0.0183411	-1.17619	GPRC5A	XM_021092326	XM_021092326.1	G protein-coupled receptor class C group 5 member A, transcript variant X2	ENSSSCG00000029592
LvsLPE	gene2652	37.9465	89.1361	0.0178753	-1.23204	FOSL1	XM_003122519	XM_003122519.3	FOS like 1, AP-1 transcription factor subunit	ENSSSCG00000012967
LvsLPE	gene20380	511.951	1265.89	0.00155801	-1.30608	CSRNP1	XM_003132123	XM_003132123.4	cysteine and serine rich nuclear protein 1	ENSSSCG00000011264
LvsLPE	gene1047	45.0148	111.587	0.0283624	-1.30969	CHAC1	XM_021084905	XM_021084905.1	ChaC glutathione specific gamma-glutamylcyclotransferase 1
LvsLPE	gene7680	1276.02	3195.21	0.0222498	-1.32427	HSPA6	NM_001123127	NM_001123127.1	heat shock protein family A (Hsp70) member 6
LvsLPE	gene16930	56.6678	157.173	0.0183782	-1.47175	YOD1	XM_005667547	XM_005667547.3	YOD1 deubiquitinase, transcript variant X4	ENSSSCG00000015659
LvsLPE	gene28138	77.2716	217.802	0.0370048	-1.495	LOC100624149	XM_005657947	XM_005657947.3	eukaryotic translation initiation factor 2 subunit 3, transcript variant X2	ENSSSCG00000012178
LvsLPE	gene28129	79.5789	248.972	0.0361386	-1.64553	LOC100624590	XM_013991065	XM_013991065.2	ATP-dependent RNA helicase DDX3X, transcript variant X2	ENSSSCG00000026430
LvsLPE	gene10909	230.332	855.225	0.00439817	-1.89259	FOSB	XM_021094557	XM_021094557.1	FosB proto-oncogene, AP-1 transcription factor subunit	ENSSSCG00000031616
LvsLPE	gene28132	41.7443	158.665	0.0214892	-1.92633	LOC100625207	XM_021080952	XM_021080952.1	probable ubiquitin carboxyl-terminal hydrolase FAF-X, transcript variant X1	ENSSSCG00000027046
LESvsLPE	gene25834	463.075	195.145	0.0208907	1.2467	MYH7B	XM_021077548	XM_021077548.1	myosin heavy chain 7B, transcript variant X2	ENSSSCG00000007288
LESvsLPE	gene2677	5518.47	2575.68	1.9984e-14	1.09932	LOC100513133	XR_115737	XR_115737.4	uncharacterized LOC100513133
LESvsLPE	gene10577	510.896	258.469	0.0412523	0.983039	LOC110260979	XR_002344637	XR_002344637.1	uncharacterized LOC110260979
LESvsLPE	gene3049	308.981	172.638	0.0350869	0.839765	FNBP4	XM_021083063	XM_021083063.1	formin binding protein 4	ENSSSCG00000030610
LESvsLPE	gene19492	320.737	188.924	0.0458238	0.763589	LUC7L3	XM_005668922	XM_005668922.3	LUC7 like 3 pre-mRNA splicing factor, transcript variant X12	ENSSSCG00000017555
LESvsLPE	gene373	488.593	290.751	0.0374598	0.748852	PLN	NM_214213	NM_214213.1	phospholamban
LESvsLPE	gene16964	614.926	367.844	0.0333847	0.741321	AKAP9	XM_021102183	XM_021102183.1	A-kinase anchoring protein 9, transcript variant X6	ENSSSCG00000015310
LESvsLPE	gene21110	1943.71	1240.7	8.20455e-14	0.647655	MBNL1	XM_021069664	XM_021069664.1	muscleblind like splicing regulator 1, transcript variant X38	ENSSSCG00000011720
LESvsLPE	gene25460	886.173	568.202	0.0467497	0.641185	SLC7A2	XM_021077148	XM_021077148.1	solute carrier family 7 member 2, transcript variant X2	ENSSSCG00000006987
LESvsLPE	gene20356	1113.92	730.768	0.0277669	0.60816	GOLGA4	XM_005652395	XM_005652395.3	golgin A4	ENSSSCG00000011243
LESvsLPE	gene27441	831.347	549.516	0.0311289	0.59729	OGT	XM_005673713	XM_005673713.3	O-linked N-acetylglucosamine (GlcNAc) transferase, transcript variant X3	ENSSSCG00000012403
LESvsLPE	gene6844	1330.32	918.14	0.0347086	0.534986	ROCK2	XM_021087837	XM_021087837.1	Rho associated coiled-coil containing protein kinase 2, transcript variant X10	ENSSSCG00000008629
LESvsLPE	gene16483	897.013	631.094	0.0411262	0.507274	CUL5	XM_005667298	XM_005667298.3	cullin 5, transcript variant X1	ENSSSCG00000029198
LESvsLPE	gene12339	3001.18	2158.31	0.0173965	0.475625	NEXN	XM_021096442	XM_021096442.1	nexilin F-actin binding protein, transcript variant X4	ENSSSCG00000003768
LESvsLPE	gene24387	1374.15	1006.74	0.0231405	0.448847	SF3B1	XM_001928794	XM_001928794.4	splicing factor 3b subunit 1, transcript variant X1
LESvsLPE	gene7770	3633.06	2681.17	0.0303466	0.438324	ATP1A2	NM_001171541	NM_001171541.1	ATPase Na+/K+ transporting subunit alpha 2
LESvsLPE	gene7596	1456.01	1112	0.0496538	0.388872	ATP1B1	NM_001001542	NM_001001542.1	ATPase Na+/K+ transporting subunit beta 1	ENSSSCG00000006296
LESvsLPE	gene26631	5758.78	4400.57	0.0168632	0.388072	PPP1R3A	XM_003360157	XM_003360157.4	protein phosphatase 1 regulatory subunit 3A	ENSSSCG00000016640
LESvsLPE	gene16867	2359.38	1846.33	0.0156858	0.353748	ZC3H11A	XM_005656653	XM_005656653.2	zinc finger CCCH-type containing 11A, transcript variant X13	ENSSSCG00000028035
LESvsLPE	gene22382	2118.91	1682.91	0.0380288	0.332369	CLIP1	XM_021072961	XM_021072961.1	CAP-Gly domain containing linker protein 1, transcript variant X3	ENSSSCG00000009793
LESvsLPE	gene347	10584	8546.14	0.0355479	0.308547	TRDN	XM_021088731	XM_021088731.1	triadin, transcript variant X2	ENSSSCG00000036671
LESvsLPE	gene2802	10158.2	11109.7	0.0442304	-0.129181	EEF1G	XM_005660798	XM_005660798.3	eukaryotic translation elongation factor 1 gamma	ENSSSCG00000013064
LESvsLPE	gene18445	73594.5	81201.8	0.0447087	-0.141914	TPT1	NM_214373	NM_214373.1	tumor protein, translationally-controlled 1	ENSSSCG00000040929
LESvsLPE	gene18257	4292.69	4774.95	0.0484588	-0.153606	RPL21	XM_003482864	XM_003482864.4	ribosomal protein L21, transcript variant X1	ENSSSCG00000009303
LESvsLPE	gene19276	14045.2	15624.4	0.0140274	-0.153729	EIF1	XM_003482982	XM_003482982.4	eukaryotic translation initiation factor 1	ENSSSCG00000017430
LESvsLPE	gene8984	2769.23	3082.99	0.0216685	-0.154843	ATP5G2	XM_021091719	XM_021091719.1	ATP synthase, H+ transporting, mitochondrial Fo complex subunit C2 (subunit 9), transcript variant X2	ENSSSCG00000033368
LESvsLPE	gene19806	4713.39	5257.38	0.0290806	-0.157578	YWHAE	XM_021067551	XM_021067551.1	tyrosine 3-monooxygenase/tryptophan 5-monooxygenase activation protein epsilon, transcript variant X1	ENSSSCG00000038989
LESvsLPE	gene12106	10218.5	11426.1	0.0469216	-0.161139	VAPA	XM_021096053	XM_021096053.1	VAMP associated protein A, transcript variant X1	ENSSSCG00000038465
LESvsLPE	gene19222	2706.44	3026.61	0.0470254	-0.161309	RPL27	NM_001097479	NM_001097479.1	ribosomal protein L27	ENSSSCG00000025507
LESvsLPE	gene16232	6156.91	6886.19	0.00797806	-0.161501	RPS3	XM_021102268	XM_021102268.1	ribosomal protein S3, transcript variant X2	ENSSSCG00000014855
LESvsLPE	gene8063	13488.3	15093.8	0.0159597	-0.162247	TMOD4	XM_005663458	XM_005663458.3	tropomodulin 4, transcript variant X1	ENSSSCG00000006631
LESvsLPE	gene13428	6391.21	7155.03	0.0449694	-0.16287	C7H6orf106	NM_001243026	NM_001243026.1	chromosome 7 C6orf106 homolog	ENSSSCG00000001527
LESvsLPE	gene21315	4872.47	5465.65	0.0217057	-0.16574	EIF4G1	XM_005670029	XM_005670029.3	eukaryotic translation initiation factor 4 gamma 1, transcript variant X7	ENSSSCG00000030255
LESvsLPE	gene13424	3576.06	4018.04	0.0473628	-0.168122	RPS10	NM_001244106	NM_001244106.1	ribosomal protein S10	ENSSSCG00000001528
LESvsLPE	gene1918	5359.42	6027.34	0.0440814	-0.169444	TMOD1	XM_003353588	XM_003353588.5	tropomodulin 1, transcript variant X1	ENSSSCG00000023010
LESvsLPE	gene4193	26159.6	29446	0.0386675	-0.170728	EEF2	XM_003354002	XM_003354002.5	eukaryotic translation elongation factor 2, transcript variant X1	ENSSSCG00000025675
LESvsLPE	gene27451	6136.45	6917.91	0.0216939	-0.17293	RPS4X	NM_001204283	NM_001204283.1	ribosomal protein S4, X-linked	ENSSSCG00000012405
LESvsLPE	gene5911	15287.1	17268.3	0.0178945	-0.175809	RPS2	XM_021086796	XM_021086796.1	ribosomal protein S2	ENSSSCG00000033697
LESvsLPE	gene22515	3114.26	3521.24	0.043718	-0.177192	RNF10	XM_013982944	XM_013982944.2	ring finger protein 10, transcript variant X1	ENSSSCG00000009910
LESvsLPE	gene2392	6953.39	7873.96	0.0191468	-0.179374	RPL7A	XM_021071136	XM_021071136.1	ribosomal protein L7a
LESvsLPE	gene8900	18160.8	20600.4	0.0468842	-0.181844	GPD1	XM_021090918	XM_021090918.1	glycerol-3-phosphate dehydrogenase 1, transcript variant X1	ENSSSCG00000000214
LESvsLPE	gene3538	8268.61	9388.42	0.00104799	-0.183237	RACK1	NM_214332	NM_214332.1	receptor for activated C kinase 1	ENSSSCG00000029724
LESvsLPE	gene20389	3818.63	4336.31	0.046442	-0.183411	RPSA	NM_001037146	NM_001037146.2	ribosomal protein SA	ENSSSCG00000037236
LESvsLPE	gene19939	210306	238853	0.0490657	-0.183633	ENO3	NM_001044527	NM_001044527.1	enolase 3
LESvsLPE	gene7903	1692.83	1923.3	0.0483156	-0.184147	SSR2	XM_001928470	XM_001928470.5	signal sequence receptor subunit 2, transcript variant X1	ENSSSCG00000006501
LESvsLPE	gene22731	1818.16	2066.64	0.0442639	-0.184811	CRKL	XM_003132994	XM_003132994.4	CRK like proto-oncogene, adaptor protein	ENSSSCG00000010095
LESvsLPE	gene20627	4014.12	4562.81	0.019299	-0.184839	RPL29	XM_005669562	XM_005669562.3	ribosomal protein L29, transcript variant X1	ENSSSCG00000027573
LESvsLPE	gene5571	309637	352389	0.0193107	-0.186589	ALDOA	XM_021087997	XM_021087997.1	aldolase, fructose-bisphosphate A, transcript variant X3
LESvsLPE	gene3604	2200.85	2505.11	0.036282	-0.18681	FKBP8	XM_003123516	XM_003123516.4	FK506 binding protein 8, transcript variant X1	ENSSSCG00000013905
LESvsLPE	gene6916	5184.86	5909.15	0.00113094	-0.188646	RPL8	XM_005655297	XM_005655297.3	ribosomal protein L8	ENSSSCG00000029830
LESvsLPE	gene4328	9195.42	10481.1	0.0216853	-0.188804	CDC34	XM_021084306	XM_021084306.1	cell division cycle 34	ENSSSCG00000039640
LESvsLPE	gene4160	10063.4	11475.9	0.00435456	-0.189491	FEM1A	XM_021084041	XM_021084041.1	fem-1 homolog A	ENSSSCG00000037153
LESvsLPE	gene20857	3301.93	3766.73	0.0184639	-0.190001	RAF1	XM_021069350	XM_021069350.1	Raf-1 proto-oncogene, serine/threonine kinase, transcript variant X4	ENSSSCG00000024453
LESvsLPE	gene5397	2926.26	3344.1	0.0472103	-0.192562	YWHAG	XM_005661962	XM_005661962.3	tyrosine 3-monooxygenase/tryptophan 5-monooxygenase activation protein gamma	ENSSSCG00000007692
LESvsLPE	gene7767	81334.8	92989.1	0.0399076	-0.193189	CASQ1	XM_021088573	XM_021088573.1	calsequestrin 1, transcript variant X1	ENSSSCG00000006390
LESvsLPE	gene19371	4506.34	5153.58	0.0137303	-0.19362	RPL19	XM_003131509	XM_003131509.5	ribosomal protein L19	ENSSSCG00000017509
LESvsLPE	gene10178	4477.3	5124.43	0.0217269	-0.194761	KARS	XM_003126856	XM_003126856.3	lysyl-tRNA synthetase, transcript variant X2	ENSSSCG00000002704
LESvsLPE	gene24665	2531.27	2899.44	0.0443833	-0.19591	TRIP12	XM_021075059	XM_021075059.1	thyroid hormone receptor interactor 12, transcript variant X3	ENSSSCG00000024373
LESvsLPE	gene21062	4664.68	5351.53	0.00718731	-0.198172	GYG1	XM_021069597	XM_021069597.1	glycogenin 1, transcript variant X2	ENSSSCG00000011698
LESvsLPE	gene6360	3555.18	4080.88	0.0191528	-0.198957	PCBP1	XM_003125057	XM_003125057.4	poly(rC) binding protein 1	ENSSSCG00000027224
LESvsLPE	gene6325	1541.89	1772.9	0.0451724	-0.201412	CCT7	NM_001170522	NM_001170522.1	chaperonin containing TCP1 subunit 7	ENSSSCG00000008303
LESvsLPE	gene2690	2020.09	2324.2	0.0222902	-0.202311	FAU	XM_021082866	XM_021082866.1	FAU, ubiquitin like and ribosomal protein S30 fusion
LESvsLPE	gene20860	2080.44	2397.05	0.0442744	-0.204376	CAND2	XM_021069357	XM_021069357.1	cullin associated and neddylation dissociated 2 (putative), transcript variant X1	ENSSSCG00000011582
LESvsLPE	gene25498	7899.12	9106.12	0.0335084	-0.205145	ANK1	XM_021078313	XM_021078313.1	ankyrin 1	ENSSSCG00000007022
LESvsLPE	gene8957	5625.35	6494.67	0.0296589	-0.207313	EIF4B	XR_002343952	XR_002343952.1	eukaryotic translation initiation factor 4B, transcript variant X2	ENSSSCG00000032028
LESvsLPE	gene19745	5396.45	6231.07	0.0441791	-0.20747	RPL23A	XM_003131772	XM_003131772.3	ribosomal protein L23a	ENSSSCG00000035080
LESvsLPE	gene24462	4156.9	4803.6	0.0226061	-0.208608	EEF1B2	NM_001243524	NM_001243524.1	eukaryotic translation elongation factor 1 beta 2
LESvsLPE	gene10576	28101.2	32474	0.0176055	-0.208655	GPI	NM_214330	NM_214330.1	glucose-6-phosphate isomerase	ENSSSCG00000002873
LESvsLPE	gene4064	3483.65	4033.72	0.0445533	-0.211511	RPS28	XM_013987364	XM_013987364.2	ribosomal protein S28, transcript variant X1	ENSSSCG00000013597
LESvsLPE	gene23035	48596.2	56306.1	0.00165809	-0.212449	MYOZ1	XM_021072180	XM_021072180.1	myozenin 1, transcript variant X2	ENSSSCG00000010304
LESvsLPE	gene24536	3264.43	3783.98	0.00900907	-0.213072	RPL37A	XM_021076246	XM_021076246.1	ribosomal protein L37a, transcript variant X2	ENSSSCG00000036716
LESvsLPE	gene11778	3015.58	3496.31	0.0275019	-0.213399	TCEA3	XM_021095523	XM_021095523.1	transcription elongation factor A3, transcript variant X1	ENSSSCG00000032674
LESvsLPE	gene9128	6184.61	7171.44	0.0494693	-0.213581	ZC3H10	XM_003126269	XM_003126269.6	zinc finger CCCH-type containing 10, transcript variant X1	ENSSSCG00000033568
LESvsLPE	gene7534	5315.47	6167.29	0.011951	-0.214441	RPS20	NM_001129954	NM_001129954.1	ribosomal protein S20
LESvsLPE	gene6261	4095.6	4758.91	0.0429805	-0.216556	SUCLG1	XM_005655225	XM_005655225.2	succinate-CoA ligase alpha subunit, transcript variant X2	ENSSSCG00000008247
LESvsLPE	gene28037	14532.5	16906.3	0.00397997	-0.218276	RPL10	NM_001044543	NM_001044543.1	ribosomal protein L10	ENSSSCG00000035997
LESvsLPE	gene19682	3078.75	3582.79	0.0495519	-0.218737	PSMD11	XM_021067450	XM_021067450.1	proteasome 26S subunit, non-ATPase 11	ENSSSCG00000017731
LESvsLPE	gene20861	3574.83	4162.01	0.0137948	-0.219409	RPL32	XM_021068582	XM_021068582.1	ribosomal protein L32, transcript variant X1	ENSSSCG00000035811
LESvsLPE	gene8979	3401.43	3961.2	0.00694736	-0.219796	PCBP2	XM_021091183	XM_021091183.1	poly(rC) binding protein 2, transcript variant X2	ENSSSCG00000000274
LESvsLPE	gene3985	1982.79	2313.43	0.0136942	-0.2225	EIF3G	XM_021083783	XM_021083783.1	eukaryotic translation initiation factor 3 subunit G	ENSSSCG00000013661;ENSSSCG00000024072
LESvsLPE	gene2717	192682	225041	0.00255121	-0.223965	PYGM	XM_003122588	XM_003122588.5	glycogen phosphorylase, muscle associated	ENSSSCG00000013022
LESvsLPE	gene19986	5123.9	5987.73	0.00396088	-0.224766	EIF5A	XM_021067817	XM_021067817.1	eukaryotic translation initiation factor 5A, transcript variant X4	ENSSSCG00000038359
LESvsLPE	gene19097	2339.54	2734.17	0.019402	-0.224881	PSMC5	XM_021066210	XM_021066210.1	proteasome 26S subunit, ATPase 5, transcript variant X3	ENSSSCG00000017287
LESvsLPE	gene5801	14707.1	17200.1	0.0185533	-0.225901	SRL	XM_021086705	XM_021086705.1	sarcalumenin, transcript variant X5	ENSSSCG00000007949
LESvsLPE	gene821	196005	229337	0.0140013	-0.226575	TPM1	XM_005659518	XM_005659518.3	tropomyosin 1 (alpha), transcript variant X7	ENSSSCG00000004570
LESvsLPE	gene19453	995.458	1166.5	0.0446552	-0.228754	PHB	XM_003131560	XM_003131560.6	prohibitin, transcript variant X1	ENSSSCG00000017549
LESvsLPE	gene23906	23317.5	27358.3	0.0217252	-0.230568	MYOM2	XM_021075902	XM_021075902.1	myomesin 2	ENSSSCG00000015747
LESvsLPE	gene11003	3184.02	3736.58	0.0127704	-0.230868	RPL18	XM_021094700	XM_021094700.1	ribosomal protein L18	ENSSSCG00000025928
LESvsLPE	gene19372	3739	4391.93	0.0141285	-0.232202	CACNB1	XM_013979885	XM_013979885.2	calcium voltage-gated channel auxiliary subunit beta 1, transcript variant X4	ENSSSCG00000017510
LESvsLPE	gene23460	4095.35	4812.4	0.00252105	-0.232771	NEURL1	XM_001926877	XM_001926877.5	neuralized E3 ubiquitin protein ligase 1, transcript variant X5	ENSSSCG00000010603
LESvsLPE	gene22503	12830.6	15085	0.00402417	-0.233521	RPLP0	NM_001098598	NM_001098598.1	ribosomal protein lateral stalk subunit P0	ENSSSCG00000036014
LESvsLPE	gene986	4035.29	4746.4	0.0220771	-0.234162	SERF2	NM_001190206	NM_001190206.1	small EDRK-rich factor 2	ENSSSCG00000024263
LESvsLPE	gene26209	51285.8	60429.8	0.0140483	-0.236702	EEF1A2	XM_021077778	XM_021077778.1	eukaryotic translation elongation factor 1 alpha 2	ENSSSCG00000040401
LESvsLPE	gene10707	1570.18	1854.52	0.0122292	-0.240111	EIF3K	XM_003127119	XM_003127119.5	eukaryotic translation initiation factor 3 subunit K, transcript variant X2
LESvsLPE	gene8689	1511.33	1785.88	0.0438577	-0.24081	SNU13	NM_001190226	NM_001190226.1	small nuclear ribonucleoprotein 13, transcript variant 1	ENSSSCG00000000058
LESvsLPE	gene5587	1565.62	1850.64	0.019486	-0.241286	LOC110260088	XM_021088039	XM_021088039.1	eukaryotic translation initiation factor 3 subunit C, transcript variant X1	ENSSSCG00000034927
LESvsLPE	gene26796	34128.8	40398.5	0.0356711	-0.243315	PGAM2	XM_021078443	XM_021078443.1	phosphoglycerate mutase 2, transcript variant X2	ENSSSCG00000016720
LESvsLPE	gene11052	7520.4	8906.66	0.00242639	-0.244076	RPS11	NM_001244070	NM_001244070.1	ribosomal protein S11	ENSSSCG00000003165
LESvsLPE	gene10903	399613	473420	0.0076642	-0.244515	CKM	XM_021093542	XM_021093542.1	creatine kinase, M-type, transcript variant X2	ENSSSCG00000036132
LESvsLPE	gene5545	176251	209137	0.00144222	-0.246814	MYLPF	NM_001006592	NM_001006592.1	myosin light chain, phosphorylatable, fast skeletal muscle	ENSSSCG00000007799
LESvsLPE	gene9705	1421.74	1688.29	0.0239731	-0.247899	BCL2L13	XM_003126595	XM_003126595.6	BCL2 like 13, transcript variant X1	ENSSSCG00000040373
LESvsLPE	gene11436	2707.82	3216.35	0.0222499	-0.248295	RPS5	XM_003128133	XM_003128133.4	ribosomal protein S5	ENSSSCG00000004002
LESvsLPE	gene3631	2473.72	2938.68	0.0136489	-0.248484	RPL18A	XM_021083534	XM_021083534.1	ribosomal protein L18a, transcript variant X4	ENSSSCG00000013889
LESvsLPE	gene13241	2779.82	3304.53	0.0466052	-0.249454	TUBB	NM_001044612	NM_001044612.1	tubulin beta class I
LESvsLPE	gene3839	2396.11	2853.59	0.0141324	-0.252081	RAD23A	XM_005652877	XM_005652877.2	RAD23 homolog A, nucleotide excision repair protein, transcript variant X2	ENSSSCG00000013747
LESvsLPE	gene9105	2151.79	2562.88	0.0258857	-0.252226	CD63	XM_005663878	XM_005663878.2	CD63 molecule	ENSSSCG00000000361
LESvsLPE	gene19251	1767.13	2106.82	0.0442238	-0.253658	CAVIN1	XM_021066983	XM_021066983.1	caveolae associated protein 1	ENSSSCG00000035446
LESvsLPE	gene3059	1773.91	2115.94	0.0220964	-0.254364	PSMC3	XM_003122809	XM_003122809.3	proteasome 26S subunit, ATPase 3, transcript variant X1
LESvsLPE	gene3250	109216	130314	0.0136521	-0.254807	LDHA	XM_013994501	XM_013994501.2	lactate dehydrogenase A, transcript variant X1	ENSSSCG00000013366
LESvsLPE	gene25938	4301.09	5135.06	0.0134808	-0.255678	JPH2	XM_021077520	XM_021077520.1	junctophilin 2	ENSSSCG00000007369
LESvsLPE	gene10826	4742.57	5677.07	0.00430006	-0.259477	RPS19	XM_005655906	XM_005655906.3	ribosomal protein S19, transcript variant X1	ENSSSCG00000003042
LESvsLPE	gene11673	3272.37	3920.27	0.0233875	-0.260617	PLEKHM2	XM_021095385	XM_021095385.1	pleckstrin homology and RUN domain containing M2, transcript variant X1	ENSSSCG00000003468
LESvsLPE	gene5508	1215.55	1459.56	0.0487431	-0.263919	BCKDK	XM_003124471	XM_003124471.6	branched chain ketoacid dehydrogenase kinase	ENSSSCG00000007763
LESvsLPE	gene10274	1248.2	1499.74	0.0208383	-0.264864	VPS4A	XM_005655767	XM_005655767.3	vacuolar protein sorting 4 homolog A, transcript variant X2	ENSSSCG00000025151
LESvsLPE	gene10651	1340.28	1611.29	0.019137	-0.265678	CAPNS1	NM_214318	NM_214318.2	calpain small subunit 1	ENSSSCG00000030149
LESvsLPE	gene9617	529310	636459	0.0103061	-0.265956	GAPDH	XM_021091114	XM_021091114.1	glyceraldehyde-3-phosphate dehydrogenase, transcript variant X2	ENSSSCG00000000694
LESvsLPE	gene19981	2254.22	2711.84	0.0021102	-0.266646	GABARAP	NM_001190288	NM_001190288.1	GABA type A receptor-associated protein
LESvsLPE	gene16620	2903.83	3494.31	0.0440775	-0.267051	SLC37A4	XM_021102040	XM_021102040.1	solute carrier family 37 member 4, transcript variant X1	ENSSSCG00000015105
LESvsLPE	gene11720	2124.34	2558.8	0.0195333	-0.268451	CAPZB	NM_001113444	NM_001113444.1	capping actin protein of muscle Z-line beta subunit	ENSSSCG00000003493
LESvsLPE	gene11578	1588.46	1915.3	0.0479555	-0.269944	ENO1	XM_021095279	XM_021095279.1	enolase 1, transcript variant X2	ENSSSCG00000022343
LESvsLPE	gene21494	1716.99	2070.84	0.0245567	-0.270333	KPNA1	NM_001163405	NM_001163405.1	karyopherin subunit alpha 1	ENSSSCG00000028475
LESvsLPE	gene11690	1758.62	2122.05	0.0222824	-0.271014	SZRD1	XM_005665044	XM_005665044.3	SUZ RNA binding domain containing 1	ENSSSCG00000031083
LESvsLPE	gene20143	10221.6	12351.1	0.00194058	-0.273014	UBB	XM_005653994	XM_005653994.3	ubiquitin B, transcript variant X1
LESvsLPE	gene5095	3913.42	4728.71	0.0488536	-0.273016	SYNPO	XM_021085030	XM_021085030.1	synaptopodin	ENSSSCG00000038453
LESvsLPE	gene7618	1431.89	1732.39	0.0360453	-0.27484	RCSD1	XM_021088515	XM_021088515.1	RCSD domain containing 1, transcript variant X2	ENSSSCG00000006307
LESvsLPE	gene17280	16287.6	19735.6	0.0389298	-0.277028	MYBPH	XM_005653726	XM_005653726.3	myosin binding protein H, transcript variant X2	ENSSSCG00000030681
LESvsLPE	gene5592	171632	208038	1.46994e-13	-0.277526	ATP2A1	XM_021085681	XM_021085681.1	ATPase sarcoplasmic/endoplasmic reticulum Ca2+ transporting 1, transcript variant X1	ENSSSCG00000007805
LESvsLPE	gene22866	665168	806362	0.00701248	-0.27771	ACTA1	XM_005670976	XM_005670976.2	actin, alpha 1, skeletal muscle, transcript variant X3
LESvsLPE	gene17740	9011.43	10932.4	0.023174	-0.278783	CACNA1S	XM_021064504	XM_021064504.1	calcium voltage-gated channel subunit alpha1 S	ENSSSCG00000024784
LESvsLPE	gene4187	2445.94	2977.43	1.55591e-05	-0.283679	MAP2K2	NM_001244550	NM_001244550.1	mitogen-activated protein kinase kinase 2	ENSSSCG00000027127
LESvsLPE	gene3602	3894.12	4746.02	0.00104347	-0.285419	UBA52	XM_005652916	XM_005652916.3	ubiquitin A-52 residue ribosomal protein fusion product 1, transcript variant X2
LESvsLPE	gene22079	1685.99	2056.44	0.0222112	-0.286549	SEMA4D	XM_021073817	XM_021073817.1	semaphorin 4D, transcript variant X10	ENSSSCG00000009584
LESvsLPE	gene2791	1718.55	2096.2	0.0433916	-0.28658	UBXN1	XM_005660790	XM_005660790.3	UBX domain protein 1, transcript variant X2	ENSSSCG00000023110
LESvsLPE	gene24587	3982.47	4863.21	0.0192675	-0.288245	TUBA4A	XM_001928335	XM_001928335.6	tubulin alpha 4a
LESvsLPE	gene12007	1997.45	2441.27	0.0493997	-0.28947	MAP7D1	XM_021095927	XM_021095927.1	MAP7 domain containing 1, transcript variant X7	ENSSSCG00000003637
LESvsLPE	gene13939	127793	156757	0.0023225	-0.29472	PKM	XM_021099115	XM_021099115.1	pyruvate kinase, muscle, transcript variant X9	ENSSSCG00000001930
LESvsLPE	gene8782	2345.03	2877.29	0.00685483	-0.295104	LGALS1	NM_001001867	NM_001001867.1	galectin 1	ENSSSCG00000033854
LESvsLPE	gene718	1485.26	1823.58	0.0252987	-0.296063	PSTPIP2	XM_021092533	XM_021092533.1	proline-serine-threonine phosphatase interacting protein 2	ENSSSCG00000004497
LESvsLPE	gene10950	1928.94	2373.34	0.0110264	-0.299107	STRN4	XM_021094615	XM_021094615.1	striatin 4, transcript variant X1	ENSSSCG00000003104
LESvsLPE	gene9593	47334.3	58243.2	0.00380261	-0.299201	TPI1	NM_001037151	NM_001037151.1	triosephosphate isomerase 1
LESvsLPE	gene3836	5271.11	6486.78	0.0104425	-0.299396	NFIX	XM_021083712	XM_021083712.1	nuclear factor I X, transcript variant X8	ENSSSCG00000013742
LESvsLPE	gene2618	94019.4	115756	3.69704e-14	-0.300061	ACTN3	XM_003122492	XM_003122492.4	actinin alpha 3, transcript variant X2	ENSSSCG00000038323
LESvsLPE	gene11028	6774.14	8343.2	0.00974703	-0.300564	GYS1	NM_001195508	NM_001195508.1	glycogen synthase 1	ENSSSCG00000003154
LESvsLPE	gene3665	7020.21	8662.69	0.00248354	-0.303301	TMEM38A	XM_021083580	XM_021083580.1	transmembrane protein 38A	ENSSSCG00000013864
LESvsLPE	gene7285	2159.47	2665.35	0.0191247	-0.303646	PTDSS1	XM_021089073	XM_021089073.1	phosphatidylserine synthase 1, transcript variant X1	ENSSSCG00000006089
LESvsLPE	gene3267	1892.44	2346.04	0.0191455	-0.309983	KCNJ11	XM_005661104	XM_005661104.3	potassium voltage-gated channel subfamily J member 11
LESvsLPE	gene27246	2192.73	2729.51	0.0015291	-0.315916	ARAF	NM_214329	NM_214329.1	A-Raf proto-oncogene, serine/threonine kinase	ENSSSCG00000012275
LESvsLPE	gene12418	81958.1	102073	1.69864e-14	-0.316642	PGM1	XM_021093573	XM_021093573.1	phosphoglucomutase 1, transcript variant X3	ENSSSCG00000003812
LESvsLPE	gene14600	913.063	1138.19	0.0397352	-0.317951	PSMC1	NM_001244151	NM_001244151.1	proteasome 26S subunit, ATPase 1	ENSSSCG00000002433
LESvsLPE	gene19940	977.832	1219.67	0.019271	-0.318828	PFN1	NM_001244416	NM_001244416.1	profilin 1
LESvsLPE	gene10925	1784.13	2241.4	0.0475357	-0.329178	DMPK	XM_021094591	XM_021094591.1	dystrophia myotonica protein kinase, transcript variant X11	ENSSSCG00000038969
LESvsLPE	gene1740	2786.72	3503.58	0.00236909	-0.330261	VLDLR	XM_013993593	XM_013993593.2	very low density lipoprotein receptor, transcript variant X1	ENSSSCG00000005229;ENSSSCG00000040670
LESvsLPE	gene531	658.659	828.873	0.0447152	-0.331619	POPDC3	XM_021083799	XM_021083799.1	popeye domain containing 3, transcript variant X1	ENSSSCG00000004367
LESvsLPE	gene25806	1995.15	2510.85	0.012017	-0.331677	SNTA1	XM_003359945	XM_003359945.5	syntrophin alpha 1
LESvsLPE	gene10954	2645.67	3334.71	0.0107669	-0.333933	ARHGAP35	XM_021094622	XM_021094622.1	Rho GTPase activating protein 35	ENSSSCG00000003107
LESvsLPE	gene10752	1327.14	1674.27	0.0391209	-0.33521	DYRK1B	XM_021094374	XM_021094374.1	dual specificity tyrosine phosphorylation regulated kinase 1B, transcript variant X5	ENSSSCG00000027197
LESvsLPE	gene9669	1702.66	2148.74	0.0141364	-0.335701	FKBP4	NM_001195337	NM_001195337.2	FK506 binding protein 4	ENSSSCG00000000743
LESvsLPE	gene13605	5586.37	7056.71	0.00708538	-0.337085	HSP90AB1	XM_005666063	XM_005666063.2	heat shock protein 90 alpha family class B member 1, transcript variant X1	ENSSSCG00000001701
LESvsLPE	gene13575	839.925	1063	0.0169389	-0.339808	SRF	XM_005666020	XM_005666020.3	serum response factor	ENSSSCG00000001661
LESvsLPE	gene2711	1249.9	1584.07	0.0220045	-0.341825	EHD1	XM_021082871	XM_021082871.1	EH domain containing 1	ENSSSCG00000013017
LESvsLPE	gene17700	1700.71	2159.36	0.0193375	-0.344474	CAPN2	NM_001100188	NM_001100188.1	calpain 2	ENSSSCG00000029411
LESvsLPE	gene12406	1218.3	1561.74	0.0220532	-0.358282	PDE4B	XM_021093173	XM_021093173.1	phosphodiesterase 4B, transcript variant X3
LESvsLPE	gene2357	1029.8	1323.47	0.0192761	-0.361963	FAM78A	XM_013993942	XM_013993942.2	family with sequence similarity 78 member A	ENSSSCG00000028172
LESvsLPE	gene21308	978.172	1265.99	0.0121883	-0.372109	AP2M1	NM_001243644	NM_001243644.1	adaptor related protein complex 2 mu 1 subunit	ENSSSCG00000024437
LESvsLPE	gene3796	4092.81	5298.83	1.19904e-14	-0.372585	TECR	XM_021083691	XM_021083691.1	trans-2,3-enoyl-CoA reductase, transcript variant X2	ENSSSCG00000031299
LESvsLPE	gene2741	1795.21	2331.4	0.0182519	-0.377044	STIP1	XM_003353794	XM_003353794.4	stress induced phosphoprotein 1	ENSSSCG00000021620
LESvsLPE	gene16671	19411.9	25254.9	6.89268e-05	-0.379621	HSPA8	NM_001243907	NM_001243907.1	heat shock protein family A (Hsp70) member 8
LESvsLPE	gene28820	10476.8	13669.5	0.0141529	-0.383756	HSP90AA1	NM_213973	NM_213973.1	heat shock protein 90 alpha family class A member 1
LESvsLPE	gene20957	3159.33	4172.89	0.0427205	-0.401426	KY	XM_005669860	XM_005669860.3	kyphoscoliosis peptidase	ENSSSCG00000011646
LESvsLPE	gene8702	378.123	505.984	0.0473701	-0.420239	TEF	XM_021091460	XM_021091460.1	TEF, PAR bZIP transcription factor	ENSSSCG00000035152
LESvsLPE	gene7645	946.854	1278.86	0.0220571	-0.433648	RXRG	XM_021088737	XM_021088737.1	retinoid X receptor gamma, transcript variant X2	ENSSSCG00000006328
LESvsLPE	gene18233	752.279	1016.45	0.0179343	-0.434204	SACS	XM_021065465	XM_021065465.1	sacsin molecular chaperone, transcript variant X4	ENSSSCG00000035493
LESvsLPE	gene5676	920.938	1257.75	0.0287842	-0.449667	GPRC5B	XM_021086531	XM_021086531.1	G protein-coupled receptor class C group 5 member B	ENSSSCG00000007864
LESvsLPE	gene11146	562.992	780.343	0.0446941	-0.470993	MYADM	XM_021094908	XM_021094908.1	myeloid associated differentiation marker, transcript variant X2	ENSSSCG00000003253
LESvsLPE	gene8219	631.042	877.616	0.00692249	-0.475854	ATP1A1	XM_021088717	XM_021088717.1	ATPase Na+/K+ transporting subunit alpha 1, transcript variant X1	ENSSSCG00000006740
LESvsLPE	gene23582	4082.63	5682.79	0.00711029	-0.477099	BAG3	XM_021073458	XM_021073458.1	BCL2 associated athanogene 3
LESvsLPE	gene12869	439	636.681	0.0442883	-0.53635	CD83	XM_021100200	XM_021100200.1	CD83 molecule, transcript variant X1	ENSSSCG00000021576
LESvsLPE	gene9468	630.383	923.382	0.0217994	-0.550699	EMP1	XM_021090848	XM_021090848.1	epithelial membrane protein 1, transcript variant X1	ENSSSCG00000036723
LESvsLPE	gene23939	6636.69	9803.41	0.0139865	-0.562819	ASB5	XM_013984005	XM_013984005.2	ankyrin repeat and SOCS box containing 5, transcript variant X2	ENSSSCG00000030395
LESvsLPE	gene16518	16613.9	24643.8	0.0025465	-0.568828	CRYAB	XM_021062778	XM_021062778.1	crystallin alpha B, transcript variant X2	ENSSSCG00000036724
LESvsLPE	gene20794	1552.67	2310.53	0.025379	-0.573479	BHLHE40	XM_021068424	XM_021068424.1	basic helix-loop-helix family member e40, transcript variant X2	ENSSSCG00000036136
LESvsLPE	gene13699	706.616	1054.62	0.0194028	-0.577723	DNAJA4	NM_214339	NM_214339.1	DnaJ heat shock protein family (Hsp40) member A4	ENSSSCG00000037646
LESvsLPE	gene20382	76212.3	119592	0.0140484	-0.650027	XIRP1	NM_001143928	NM_001143928.1	xin actin binding repeat containing 1	ENSSSCG00000034015
LESvsLPE	gene4290	538.523	865.489	0.0140209	-0.684507	MIDN	XM_021084261	XM_021084261.1	midnolin, transcript variant X2	ENSSSCG00000013432
LESvsLPE	gene18039	5901.98	10287.4	0.0489689	-0.80161	OTUD1	XM_021064917	XM_021064917.1	OTU deubiquitinase 1	ENSSSCG00000011076
LESvsLPE	gene22090	623.822	1087.92	0.0014935	-0.802368	NFIL3	XM_001928870	XM_001928870.6	nuclear factor, interleukin 3 regulated, transcript variant X1	ENSSSCG00000009592
LESvsLPE	gene10380	2951.68	5160.24	0.0137822	-0.805903	RRAD	XM_021094029	XM_021094029.1	RRAD, Ras related glycolysis inhibitor and calcium channel regulator, transcript variant X5	ENSSSCG00000036060
LESvsLPE	gene17449	8589.15	15381.2	0.0178185	-0.840577	ATF3	XM_021063853	XM_021063853.1	activating transcription factor 3, transcript variant X2
LESvsLPE	gene23261	4195.75	7768.41	0.0088256	-0.88869	PPP1R3C	XM_005671280	XM_005671280.3	protein phosphatase 1 regulatory subunit 3C	ENSSSCG00000010464
LESvsLPE	gene23741	248.395	465.047	0.033831	-0.904737	RND3	NM_214296	NM_214296.1	Rho family GTPase 3	ENSSSCG00000040445
LESvsLPE	gene6044	226.175	426.465	0.0443385	-0.91499	SLC20A1	XM_021087022	XM_021087022.1	solute carrier family 20 member 1, transcript variant X1	ENSSSCG00000032288
LESvsLPE	gene17368	615.132	1164.77	0.0459434	-0.921072	IER5	NM_001258436	NM_001258436.1	immediate early response 5	ENSSSCG00000015541
LESvsLPE	gene16860	5811.74	11344.7	0.0118746	-0.964974	BTG2	NM_001097505	NM_001097505.2	BTG anti-proliferation factor 2	ENSSSCG00000028322
LESvsLPE	gene1086	349.177	720.93	0.0191732	-1.0459	THBS1	NM_001244536	NM_001244536.1	thrombospondin 1	ENSSSCG00000004789
LESvsLPE	gene5364	294.237	700.852	0.0192756	-1.25213	SERPINE1	NM_213910	NM_213910.1	serpin family E member 1	ENSSSCG00000025698
LESvsLPE	gene7080	214.526	541.098	0.0137715	-1.33474	MYC	NM_001005154	NM_001005154.1	MYC proto-oncogene, bHLH transcription factor	ENSSSCG00000005965
LESvsLPE	gene7088	1189.9	3082.36	0.0108722	-1.37319	TRIB1	XM_021088927	XM_021088927.1	tribbles pseudokinase 1, transcript variant X1	ENSSSCG00000038500
LESvsLPE	gene20380	454.551	1260.65	0.0120398	-1.47165	CSRNP1	XM_003132123	XM_003132123.4	cysteine and serine rich nuclear protein 1	ENSSSCG00000011264
LESvsLPE	gene16930	51.0129	157.121	0.0392544	-1.62294	YOD1	XM_005667547	XM_005667547.3	YOD1 deubiquitinase, transcript variant X4	ENSSSCG00000015659
LESvsLPE	gene10909	190.016	853.303	0.00167434	-2.16694	FOSB	XM_021094557	XM_021094557.1	FosB proto-oncogene, AP-1 transcription factor subunit	ENSSSCG00000031616

## Sheet: All unique DEGs
AARS
ABCA6
ABCC10
ABCF1
ABCF2
ABHD18
ACADL
ACADM
ACADSB
ACAP2
ACKR1
ACKR2
ACOT13
ACOX1
ACRBP
ACSL3
ACSS2
ACTA1
ACTA2
ACTN3
ACVR2B
ACYP2
ADAMTS20
ADAMTS6
ADCY1
ADCY2
ADD1
ADGRE5
ADIPOR1
ADPRM
ADSSL1
AEBP2
AFG1L
AGAP3
AGO3
AHCY
AHNAK
AIMP1
AKAP9
AKR1B1
AKT1S1
ALDH2
ALDH6A1
ALDOA
ALG13
ALS2CL
AMIGO1
AMOTL1
AMPD1
ANGEL2
ANGPTL2
ANK1
ANK2
ANKRD10
ANKRD12
ANKRD13B
ANKRD23
ANXA11
ANXA2
ANXA6
AP2A1
AP2M1
AP3D1
APBB3
APLP2
APOBEC2
ARAF
ARAP3
ARHGAP35
ARHGDIA
ARID4B
ARID5B
ARIH2
ARL14EP
ARL5A
ARPP19
ARRDC3
ART1
ASB12
ASB16
ASB5
ASNA1
ASPRV1
ATF3
ATG9A
ATL2
ATM
ATN1
ATP1A1
ATP1A2
ATP1B1
ATP1B4
ATP2A1
ATP5E
ATP5F1
ATP5G2
ATP5I
ATP5J
ATP6AP1
ATP6V0C
ATRX
ATXN10
AVIL
BABAM1
BABAM2
BAG1
BAG3
BAG4
BAG6
BAP1
BAZ2B
BBS5
BCAM
BCAR1
BCKDK
BCL2L13
BCLAF1
BDP1
BGN
BHLHE40
BNIP3
BOLA3
BORCS7
BPGM
BSG
BTAF1
BTBD6
BTC
BTG2
BVES
BZW1
C13H3orf38
C14H10orf71
C16H5orf51
C17H8orf4
C1S
C2CD5
C2H11orf58
C2H11orf96
C2H5orf24
C5H12orf29
C7H15orf59
C7H6orf106
C8H4orf46
C9H1orf27
CAB39
CACNA1S
CACNB1
CACNG1
CACYBP
CADM2
CALCOCO1
CALCRL
CALR
CAMK2G
CAMTA2
CAND2
CAP2
CAPN1
CAPN2
CAPN3
CAPNS1
CAPRIN1
CAPZB
CARM1
CARNS1
CASQ1
CASTOR2
CATSPER4
CAV2
CAVIN1
CAVIN2
CAVIN4
CCAR1
CCDC117
CCDC186
CCDC61
CCDC66
CCDC81
CCDC82
CCDC88A
CCNI
CCNL2
CCNT2
CCNYL1
CCPG1
CCT3
CCT5
CCT7
CD151
CD2AP
CD36
CD44
CD63
CD74
CD83
CD9
CDAN1
CDC14A
CDC34
CDC37
CDC37L1
CDC40
CDH13
CDIP1
CDK16
CDK3
CDKN1A
CDKN2AIP
CENPB
CEP135
CEP250
CEP290
CEP83
CEP85L
CEP97
CETN3
CFDP1
CFL1
CHAC1
CHD4
CHMP5
CHP1
CHRNB1
CIC
CIRBP
CISD1
CKAP5
CKM
CLCC1
CLIC5
CLIP1
CLK1
CLK4
CLPTM1
CLTC
CLU
CMYA5
CNBP
CNN1
CNOT6L
CNTFR
CNTLN
COASY
COBL
COL1A1
COL1A2
COL5A1
COL6A2
COL6A3
COMMD10
COMMD6
COMMD8
COMT
COPA
COPE
COPS2
COPS3
COPS7A
COPS9
COQ3
COX10
COX17
COX6C
COX7A1
COX7C
CPEB4
CPT1B
CRAT
CREBZF
CRKL
CRYAB
CS
CSNK2B
CSRNP1
CTDSP1
CTIF
CTNNA1
CTSA
CTSB
CTSD
CTTNBP2
CUL5
CUX1
CXCL2
CXXC5
CYB5R1
CYCS
DAB2IP
DAG1
DBNDD2
DCAF5
DCAF6
DCTN1
DCTN4
DCUN1D1
DCUN1D2
DDB1
DDIT4L
DDX17
DDX23
DDX39B
DDX5
DECR2
DEDD
DEK
DENND4B
DEPTOR
DES
DGKE
DGKH
DGKZ
DHCR24
DHRS7C
DHX32
DHX9
DIP2A
DLD
DLST
DMPK
DMTF1
DMXL1
DNAJA4
DNAJB1
DNAJB6
DNAJC19
DNAL1
DNM1L
DNM2
DOT1L
DPM1
DPY19L4
DPYSL3
DRG1
DUSP1
DUSP11
DUSP19
DYM
DYNC1H1
DYNLRB1
DYRK1B
DYSF
DZIP3
E2F4
EBF3
ECM1
EDF1
EEA1
EEF1A1
EEF1A2
EEF1B2
EEF1G
EEF2
EEF2K
EFCAB7
EFCAB8
EFL1
EFTUD2
EGF
EGFR
EGLN1
EGLN3
EHD1
EHD2
EHD4
EIF1
EIF1AX
EIF2B2
EIF3B
EIF3D
EIF3F
EIF3G
EIF3K
EIF3L
EIF4A2
EIF4B
EIF4G1
EIF5
EIF5A
ELMOD3
ELOC
EMC2
EMD
EMP1
EMP2
EMP3
ENG
ENO1
ENO3
EPB41L5
EPC2
EPN1
EPN2
EPRS
ERBB4
ERBIN
ERGIC1
ERGIC3
ESCO1
ESF1
ETAA1
ETFA
ETNK1
ETS2
EVI5L
EXOC3L1
EXOC5
FABP5
FAF1
FAM126A
FAM126B
FAM13B
FAM160B1
FAM160B2
FAM185A
FAM189A2
FAM193B
FAM208A
FAM214A
FAM217B
FAM53B
FAM78A
FAM98A
FANCG
FAU
FBP2
FBXL20
FBXO11
FBXO31
FBXO32
FCGRT
FEM1A
FGFR1OP2
FILIP1L
FKBP10
FKBP1A
FKBP3
FKBP4
FKBP5
FKBP8
FLII
FLNA
FLNB
FLOT2
FMO2
FMR1
FNBP4
FOLR1
FOSB
FOSL1
FOSL2
FOXK2
FOXO6
FRS2
FRYL
FSD2
FTH1
FTL
FXR1
FXR2
FYCO1
FYTTD1
GABARAP
GABARAPL2
GANC
GAPDH
GARS
GATAD2A
GBA2
GCLM
GCN1
GDI2
GFPT2
GGA1
GIGYF1
GIN1
GLO1
GLUL
GNAI2
GNB2
GNG10
GNG11
GOLGA4
GOLGB1
GORAB
GORASP2
GOSR1
GOT2
GPATCH8
GPD1
GPI
GPN3
GPR157
GPRC5A
GPRC5B
GPRC5C
GPS1
GPS2
GREB1L
GRN
GSK3A
GTF2H3
GUCY1A2
GUF1
GYG1
GYS1
HADHA
HAUS6
HCFC2
HCN2
HDGF
HDLBP
HERC4
HHIPL2
HIF1AN
HIGD1A
HIGD2A
HINT1
HIVEP2
HK1
HMGA1
HMGB1
HMOX1
HNRNPA1
HNRNPA2B1
HNRNPDL
HNRNPH1
HNRNPU
HNRNPUL1
HOMER3
HOOK3
HOXA5
HOXA6
HOXC10
HP1BP3
HPGD
HR
HSBP1
HSF1
HSP90AA1
HSP90AB1
HSPA5
HSPA6
HSPA8
HSPB1
HSPB6
HTRA1
HUWE1
ICAM1
IDH2
IER5
IFT74
IGF2
IGFN1
IKZF2
IL18BP
IL6ST
ILF3
ILK
INO80D
INPPL1
IP6K3
IPO13
IPO4
IPO5
IPO7
IPO9
IQSEC1
ISCU
ITGA5
ITGAV
ITGB1
ITGB8
ITIH4
ITSN2
JAK1
JPH2
JUND
KARS
KBTBD3
KBTBD8
KCNJ11
KCNJ12
KCTD2
KDELR1
KDM2A
KDM7A
KEAP1
KHSRP
KIAA0100
KIAA0368
KIAA0408
KIAA0907
KIAA1671
KIAA2013
KIF1C
KIF20B
KIF3A
KIF5B
KLF10
KLHL11
KLHL17
KLHL21
KLHL24
KLHL28
KLHL41
KMT2A
KMT5B
KPNA1
KPNB1
KRR1
KTN1
KY
LACTB
LAMA2
LAMB1
LAMP1
LAPTM5
LARGE1
LARP1
LARP7
LASP1
LATS1
LDB3
LDHA
LENG8
LGALS1
LGALSL
LGMN
LIMK1
LIMS1
LIMS2
LIN7C
LINGO1
LMBRD2
LMNA
LMOD2
LMOD3
LNX1
LOC100152407
LOC100512560
LOC100513133
LOC100513362
LOC100514147
LOC100516390
LOC100516424
LOC100516480
LOC100516643
LOC100517116
LOC100517751
LOC100519166
LOC100519283
LOC100520512
LOC100524254
LOC100524308
LOC100524873
LOC100525590
LOC100620498
LOC100623720
LOC100624113
LOC100624149
LOC100624559
LOC100624590
LOC100624963
LOC100625207
LOC100626015
LOC100627868
LOC100627892
LOC100627949
LOC100738859
LOC100739163
LOC100739425
LOC100739755
LOC102158443
LOC102159087
LOC102160213
LOC102162214
LOC102163603
LOC102164640
LOC102165485
LOC102165633
LOC102165734
LOC102167255
LOC106504985
LOC106504991
LOC106505536
LOC106505720
LOC106506356
LOC106508676
LOC106508920
LOC106509550
LOC106509733
LOC106510102
LOC106510200
LOC110255782
LOC110255887
LOC110257452
LOC110257607
LOC110258346
LOC110260088
LOC110260761
LOC110260787
LOC110260979
LOC110261048
LOC110261130
LOC110261314
LOC110262049
LPL
LRCH3
LRIG2
LRIG3
LRP6
LRRC2
LRRC20
LRRC28
LRRCC1
LRRFIP2
LSG1
LSM5
LTA4H
LTBR
LUC7L
LUC7L3
LVRN
LYRM2
MAF1
MAFF
MAGED1
MAN2B1
MAN2C1
MAP10
MAP2K2
MAP3K2
MAP3K20
MAP4
MAP7D1
MAP7D3
MAPK1
MAPK3
MAPKAPK2
MAPRE3
MARCH6
MARCH7
MARK4
MAX
MAZ
MBD3
MBNL1
MBTPS1
MCF2L
MCL1
MDM4
MED13
MED23
MEF2D
MEG3
MFGE8
MFN2
MFSD4B
MGAT1
MGEA5
MIB1
MICALL1
MICU1
MIDN
MIF4GD
MINDY2
MIR133A-2
MIS18BP1
MKNK2
MLEC
MLF2
MLXIP
MMP11
MMP2
MN1
MOB1B
MOCS2
MON1A
MORF4L2
MPHOSPH10
MPP1
MRPL33
MRPL37
MSANTD2
MSI2
MSN
MSRB3
MTCH1
MTMR9
MTOR
MTR
MTUS1
MUSK
MVP
MYADM
MYBBP1A
MYBPC2
MYBPH
MYC
MYEF2
MYH14
MYH7B
MYH9
MYLK2
MYLPF
MYNN
MYO18B
MYO1C
MYOM1
MYOM2
MYOT
MYOZ1
MYOZ3
MYSM1
NAA50
NAA60
NACA
NACC1
NAMPT
NAPA
NAPB
NAPEPLD
NARFL
NBAS
NBEAL1
NCAPD2
NCOR2
NDST1
NDUFA5
NDUFB1
NDUFB3
NDUFB5
NDUFB9
NDUFC1
NDUFS4
NEDD4
NEK7
NEK9
NEMP2
NEO1
NES
NEURL1
NEXN
NFATC1
NFATC3
NFE2L1
NFIC
NFIL3
NFIX
NFKBIZ
NIN
NIPBL
NKTR
NMT1
NNAT
NOTCH4
NOXRED1
NPEPPS
NPLOC4
NPM1
NR4A3
NRAP
NRBP1
NRDC
NRIP1
NSD1
NSD3
NSRP1
NUCB1
NUTF2
NXF1
NXN
OARD1
OBSCN
OCIAD1
OGDH
OGT
OS9
OSBP
OSGEPL1
OTUD1
OTUD6B
OXA1L
OXCT1
P4HB
PABPC1
PABPC4
PACS2
PAIP2
PAN2
PAN3
PANK3
PAPD4
PARD3
PARK7
PATL1
PAXBP1
PCBP1
PCBP2
PCGF2
PCGF5
PCGF6
PCMTD1
PCNP
PDE1A
PDE4B
PDE7B
PDHA1
PDIA4
PDIK1L
PDK2
PDLIM5
PDLIM7
PEBP1
PEBP4
PELP1
PFDN4
PFN1
PGAM2
PGM1
PGP
PHACTR2
PHB
PHB2
PHC3
PHIP
PIK3CA
PINK1
PIP4K2B
PKM
PKN1
PKNOX2
PLA2G4B
PLBD2
PLCD4
PLCL2
PLEC
PLEKHB2
PLEKHG3
PLEKHM2
PLEKHN1
PLEKHO2
PLN
PLOD1
PLOD2
PLPP7
PLTP
PMP22
PNISR
PNMT
PNN
PNPLA8
POLDIP2
POLG
POLR1A
POMGNT1
POPDC3
PPARGC1A
PPDPF
PPFIBP2
PPIG
PPM1B
PPM1G
PPP1CB
PPP1R12A
PPP1R12B
PPP1R15A
PPP1R2
PPP1R3A
PPP1R3B
PPP1R3C
PPP1R9B
PPP3CA
PPP4R3A
PPP6R3
PPTC7
PRAF2
PRDX3
PRDX6
PRELP
PREP
PRKACA
PRKAR2A
PROB1
PROX1
PRPF3
PRPF39
PRPF8
PRPS1
PRR22
PRRC2A
PRRX1
PSAP
PSIP1
PSMA3
PSMA7
PSMC1
PSMC3
PSMC5
PSMC6
PSMD1
PSMD11
PSMD2
PSTPIP2
PTAR1
PTCH2
PTDSS1
PTGR2
PTK2
PTMS
PTPN4
PTS
PUS10
PWWP2A
PYGL
PYGM
QARS
QKI
R3HDM2
RAB11B
RAB1B
RAB5B
RAB5C
RAB6A
RAB7A
RABGGTB
RABL6
RAC1
RACK1
RAD23A
RAD50
RAF1
RALGAPA1
RALGAPA2
RALGDS
RAPGEF1
RASGEF1B
RBM12B
RBM25
RBM26
RBM38
RBM39
RBM41
RBM5
RBMS3
RBMX
RCHY1
RCSD1
REEP3
REPIN1
RETREG2
REV3L
RFX7
RHOA
RHOBTB2
RHOC
RHOF
RHOG
RHOQ
RICTOR
RIF1
RIN3
RIPOR3
RMI1
RMND5A
RNASEK
RND3
RNF10
RNF115
RNF125
RNF144B
RNF149
RNF19B
RNF7
RNPC3
RNPEPL1
ROCK2
RORA
RPL10
RPL10A
RPL17
RPL18
RPL18A
RPL19
RPL21
RPL22
RPL23
RPL23A
RPL27
RPL27A
RPL28
RPL29
RPL32
RPL34
RPL37A
RPL3L
RPL7A
RPL8
RPL9
RPLP0
RPN1
RPS10
RPS11
RPS15A
RPS19
RPS2
RPS20
RPS23
RPS24
RPS27A
RPS27L
RPS28
RPS3
RPS3A
RPS4X
RPS5
RPS6KA3
RPS6KB1
RPSA
RRAD
RRAGA
RRP12
RSBN1
RSRC2
RSRP1
RTN2
RUSC2
RWDD1
RXRA
RXRG
RYBP
RYR1
S100A10
SACM1L
SACS
SAFB2
SAMD1
SAMD11
SAMD4B
SAMD8
SAT1
SAV1
SBNO1
SCAF11
SCAMP3
SCARB2
SCN1B
SCN4A
SCN4B
SCOC
SCP2
SDCBP
SDHD
SEC61A2
SELENON
SELENOW
SELP
SEMA4D
SEMA6C
SENP6
SEPSECS
SEPT7
SERF2
SERPINE1
SERPINF1
SERPING1
SERPINH1
SESN1
SETD7
SF3B1
SF3B2
SF3B3
SGCA
SGCD
SGK1
SGTA
SH3GLB1
SH3RF2
SHANK3
SHISA2
SHISA4
SHISA5
SIM1
SIRT2
SLA-DQA1
SLA-DQB1
SLC12A2
SLC16A5
SLC20A1
SLC25A23
SLC25A36
SLC25A39
SLC25A4
SLC25A44
SLC25A46
SLC2A3
SLC30A5
SLC30A9
SLC35A3
SLC35A4
SLC37A4
SLC38A4
SLC39A10
SLC41A1
SLC43A2
SLC44A1
SLC44A2
SLC4A10
SLC4A7
SLC7A2
SLC9A5
SLCO5A1
SLK
SLMAP
SLTM
SMC3
SMC4
SMC5
SMC6
SMG1
SMIM10L1
SMIM20
SMTNL2
SMUG1
SMYD1
SNAP23
SNAPC5
SND1
SNRNP200
SNRPB
SNTA1
SNU13
SNX13
SNX2
SNX4
SOD3
SORBS1
SP3
SPAG8
SPAG9
SPARC
SPEG
SPPL2A
SPR
SPRY1
SPTB
SQSTM1
SREK1
SREK1IP1
SRF
SRL
SRM
SRP14
SRPRA
SRSF1
SRSF10
SRSF11
SRSF2
SRSF5
SRSF6
SSBP3
SSR2
SSR4
SSRP1
ST5
ST6GALNAC6
STAB1
STAG2
STARD9
STAT1
STAT3
STAT5B
STAU1
STIP1
STK24
STK40
STOML3
STRADB
STRBP
STRIP2
STRN4
STUB1
STX17
STXBP3
SUB1
SUCLA2
SUCLG1
SUPT20H
SUPT3H
SUPT6H
SVIL
SVIP
SYCP2
Symbol
SYMPK
SYNE2
SYNGR2
SYNPO
SYNPO2
SYPL2
SZRD1
TADA1
TAF1
TAF13
TAF1D
TAF6
TAGLN2
TAOK1
TAPBP
TARDBP
TBC1D10B
TBC1D12
TBC1D16
TBC1D23
TBC1D4
TBKBP1
TBX18
TCAP
TCEA3
TEAD1
TEAD4
TECR
TEF
TESK1
TEX2
TEX9
TFEB
TFPI
TFPI2
TGFBI
THAP2
THAP5
THBD
THBS1
THBS4
THOC2
THOC5
THRA
THUMPD1
THY1
TIA1
TIGD5
TIMM29
TIMM8B
TIMP1
TIMP2
TIPRL
TLN1
TLN2
TM2D1
TMA16
TMED4
TMEM106B
TMEM109
TMEM161B
TMEM170B
TMEM182
TMEM259
TMEM263
TMEM30A
TMEM33
TMEM38A
TMEM65
TMOD1
TMOD4
TMSB4X
TNFRSF1A
TNFRSF1B
TNIP1
TNKS2
TNPO3
TNRC6A
TNS1
TOP2B
TPGS2
TPI1
TPM1
TPP1
TPR
TPT1
TRA2A
TRADD
TRAPPC1
TRAPPC9
TRDN
TRIAP1
TRIB1
TRIM23
TRIM59
TRIM72
TRIP11
TRIP12
TRIT1
TRMT10C
TRMT11
TRPC1
TRPC4AP
TRPM6
TRPM7
TRPV2
TSC22D1
TSPAN13
TTBK2
TTC14
TTC31
TTLL3
TTN
TUBA1A
TUBA4A
TUBA8
TUBB
TUBB4B
TUBB6
TUBGCP2
TXLNB
U2SURP
UACA
UAP1
UBA1
UBA52
UBAC1
UBALD1
UBAP2
UBAP2L
UBB
UBE2B
UBE2D2
UBE2D4
UBE2E3
UBE2L3
UBE2Q2
UBE2V2
UBE3B
UBE3C
UBL3
UBN2
UBQLN4
UBR4
UBTD1
UBXN1
UBXN6
UBXN7
ULK1
ULK3
UNC45B
UQCRB
USMG5
USO1
USP10
USP22
USP24
USP25
USP34
USP45
USP47
USP5
USP54
UTP23
UVSSA
VAPA
VARS
VAT1
VCP
VEGFA
VIM
VLDLR
VPS11
VPS26A
VPS26B
VPS28
VPS4A
VPS51
WAPL
WDR1
WDR17
WDR60
WDR62
WDR75
WDR97
WDTC1
WNK2
WSB1
XBP1
XIAP
XIRP1
XIRP2
XPA
XPO1
XPO5
XPO7
XRRA1
YBX3
YIPF4
YIPF7
YOD1
YWHAE
YWHAG
ZBED5
ZBTB1
ZBTB20
ZBTB47
ZBTB6
ZC3H10
ZC3H11A
ZC3H15
ZC3H6
ZCCHC11
ZCCHC24
ZCCHC8
ZDHHC17
ZDHHC2
ZDHHC3
ZER1
ZFC3H1
ZFX
ZFYVE16
ZMAT3
ZMIZ1
ZMIZ2
ZMYM1
ZNF10
ZNF106
ZNF131
ZNF146
ZNF197
ZNF24
ZNF280C
ZNF280D
ZNF292
ZNF331
ZNF354A
ZNF358
ZNF473
ZNF518A
ZNF527
ZNF558
ZNF572
ZNF605
ZNF674
ZNF76
ZNF770
ZRANB2
ZYX
ZZEF1

## Sheet: Unique DEGs after cutoff
AARS
ABCA6
ABCC10
ABCF2
ABHD18
ACADM
ACAP2
ACKR1
ACKR2
ACOT13
ACRBP
ACSL3
ACTA1
ACTA2
ACTN3
ACVR2B
ACYP2
ADAMTS20
ADAMTS6
ADCY1
ADD1
ADGRE5
ADPRM
AEBP2
AFG1L
AGAP3
AGO3
AHCY
AKAP9
AKR1B1
AKT1S1
ALG13
ALS2CL
AMIGO1
AMOTL1
ANGEL2
ANGPTL2
ANKRD12
ANKRD13B
ANKRD23
ANXA11
ANXA2
ANXA6
AP2M1
APBB3
ARAF
ARAP3
ARHGAP35
ARID4B
ARID5B
ARL14EP
ARL5A
ARRDC3
ART1
ASB12
ASB16
ASB5
ASNA1
ASPRV1
ATF3
ATL2
ATM
ATN1
ATP1A1
ATP1A2
ATP1B1
ATP1B4
ATP2A1
ATP5I
ATP6V0C
ATRX
ATXN10
AVIL
BABAM2
BAG3
BAG4
BAG6
BAZ2B
BBS5
BCAM
BCAR1
BCKDK
BCL2L13
BCLAF1
BDP1
BGN
BHLHE40
BORCS7
BTAF1
BTC
BTG2
BVES
C13H3orf38
C14H10orf71
C16H5orf51
C17H8orf4
C1S
C2CD5
C2H11orf96
C2H5orf24
C5H12orf29
C7H15orf59
C8H4orf46
C9H1orf27
CAB39
CACNA1S
CACNB1
CACNG1
CADM2
CALCRL
CAPN1
CAPN2
CAPNS1
CAPZB
CARM1
CARNS1
CASQ1
CASTOR2
CATSPER4
CAV2
CAVIN1
CAVIN2
CAVIN4
CCAR1
CCDC117
CCDC186
CCDC61
CCDC66
CCDC81
CCDC82
CCDC88A
CCNL2
CCNT2
CCPG1
CD151
CD2AP
CD44
CD74
CD83
CD9
CDAN1
CDC14A
CDC37
CDC37L1
CDC40
CDH13
CDIP1
CDK3
CDKN1A
CDKN2AIP
CENPB
CEP135
CEP250
CEP290
CEP83
CEP85L
CEP97
CETN3
CFL1
CHAC1
CHD4
CHMP5
CHP1
CHRNB1
CIC
CIRBP
CLCC1
CLIP1
CLK1
CLK4
CLPTM1
CLU
CNN1
CNOT6L
CNTFR
CNTLN
COASY
COBL
COL1A1
COL1A2
COL5A1
COL6A2
COMMD10
COMMD6
COMMD8
COMT
COPS9
COQ3
COX10
COX17
COX6C
COX7A1
COX7C
CPEB4
CPT1B
CRAT
CREBZF
CRYAB
CSNK2B
CSRNP1
CTDSP1
CTIF
CTNNA1
CTSB
CTSD
CTTNBP2
CUL5
CXCL2
CXXC5
CYB5R1
DAB2IP
DCTN1
DCTN4
DCUN1D1
DDIT4L
DDX17
DDX23
DDX5
DECR2
DEDD
DEK
DGKE
DGKH
DGKZ
DHCR24
DHRS7C
DHX32
DIP2A
DLD
DMPK
DMTF1
DMXL1
DNAJA4
DNAJB1
DNAJC19
DNAL1
DNM1L
DNM2
DOT1L
DPM1
DPY19L4
DPYSL3
DUSP1
DUSP11
DUSP19
DYM
DYRK1B
DYSF
DZIP3
E2F4
EBF3
ECM1
EEA1
EEF1A2
EEF2
EFCAB7
EFCAB8
EFL1
EGFR
EGLN3
EHD1
EHD2
EHD4
EIF1AX
EIF2B2
EIF4B
EMC2
EMD
EMP1
EMP2
EMP3
ENG
ENO1
EPB41L5
EPC2
EPN1
EPN2
ERBB4
ERBIN
ERGIC3
ESCO1
ESF1
ETAA1
ETNK1
ETS2
EVI5L
EXOC3L1
EXOC5
FAM126A
FAM126B
FAM13B
FAM160B1
FAM185A
FAM193B
FAM208A
FAM214A
FAM217B
FAM53B
FAM78A
FANCG
FBP2
FBXL20
FBXO11
FBXO31
FBXO32
FEM1A
FGFR1OP2
FILIP1L
FKBP10
FKBP3
FKBP4
FKBP5
FLNA
FLNB
FLOT2
FMO2
FMR1
FNBP4
FOLR1
FOSB
FOSL1
FOSL2
FOXK2
FOXO6
FRS2
FRYL
GANC
GAPDH
GARS
GATAD2A
GBA2
GCLM
GDI2
GFPT2
GGA1
GIGYF1
GIN1
GNAI2
GNB2
GNG10
GNG11
GOLGA4
GOLGB1
GORAB
GORASP2
GOSR1
GPATCH8
GPI
GPN3
GPR157
GPRC5A
GPRC5B
GPRC5C
GREB1L
GRN
GTF2H3
GUCY1A2
GUF1
GYS1
HAUS6
HCFC2
HCN2
HDLBP
HERC4
HHIPL2
HIGD1A
HK1
HMGA1
HMOX1
HNRNPDL
HNRNPH1
HOMER3
HOOK3
HOXA5
HOXA6
HOXC10
HP1BP3
HPGD
HR
HSF1
HSP90AA1
HSP90AB1
HSPA5
HSPA6
HSPA8
HSPB1
HSPB6
HTRA1
HUWE1
ICAM1
IER5
IFT74
IGF2
IKZF2
IL18BP
IL6ST
INO80D
IP6K3
IPO4
IPO9
ITGA5
ITGAV
ITGB8
ITIH4
ITSN2
JAK1
JPH2
JUND
KBTBD3
KBTBD8
KCNJ11
KCNJ12
KCTD2
KDELR1
KDM7A
KIAA0408
KIAA0907
KIAA1671
KIAA2013
KIF20B
KIF3A
KIF5B
KLF10
KLHL11
KLHL17
KLHL21
KLHL24
KLHL28
KMT2A
KMT5B
KRR1
KTN1
KY
LACTB
LAMB1
LAPTM5
LARGE1
LARP7
LASP1
LATS1
LDHA
LENG8
LGALSL
LGMN
LIMK1
LIMS1
LIMS2
LIN7C
LINGO1
LMBRD2
LMNA
LMOD2
LNX1
LOC100152407
LOC100512560
LOC100513133
LOC100513362
LOC100514147
LOC100516390
LOC100516424
LOC100516643
LOC100517116
LOC100517751
LOC100519166
LOC100519283
LOC100520512
LOC100524254
LOC100525590
LOC100620498
LOC100623720
LOC100624113
LOC100624149
LOC100624590
LOC100624963
LOC100625207
LOC100626015
LOC100627868
LOC100627892
LOC100627949
LOC100739425
LOC100739755
LOC102158443
LOC102160213
LOC102162214
LOC102163603
LOC102164640
LOC102165485
LOC102165633
LOC102165734
LOC102167255
LOC106504985
LOC106504991
LOC106505536
LOC106505720
LOC106506356
LOC106508676
LOC106508920
LOC106509550
LOC106509733
LOC106510102
LOC106510200
LOC110255782
LOC110255887
LOC110257607
LOC110258346
LOC110260088
LOC110260761
LOC110260787
LOC110260979
LOC110261048
LOC110261130
LOC110261314
LOC110262049
LPL
LRCH3
LRIG2
LRIG3
LRP6
LRRC2
LRRC20
LRRCC1
LRRFIP2
LSG1
LSM5
LTA4H
LTBR
LUC7L
LUC7L3
LVRN
LYRM2
MAFF
MAN2B1
MAN2C1
MAP10
MAP2K2
MAP3K2
MAP7D1
MAP7D3
MAPK3
MARCH7
MARK4
MAX
MAZ
MBNL1
MCF2L
MDM4
MED13
MED23
MEF2D
MEG3
MFGE8
MFSD4B
MIB1
MICALL1
MICU1
MIDN
MIF4GD
MINDY2
MIR133A-2
MIS18BP1
MLEC
MMP11
MMP2
MN1
MOB1B
MOCS2
MON1A
MPHOSPH10
MPP1
MRPL33
MRPL37
MSANTD2
MSI2
MSN
MTMR9
MTOR
MTR
MUSK
MVP
MYADM
MYBBP1A
MYC
MYEF2
MYH14
MYH7B
MYH9
MYLK2
MYNN
MYO18B
MYO1C
MYOM1
MYOM2
MYSM1
NAA60
NACC1
NAPB
NAPEPLD
NARFL
NBAS
NBEAL1
NCAPD2
NCOR2
NDST1
NDUFA5
NDUFB1
NDUFB3
NDUFB5
NDUFC1
NEDD4
NEMP2
NEO1
NES
NEURL1
NEXN
NFATC1
NFIC
NFIL3
NFIX
NFKBIZ
NIN
NIPBL
NKTR
NNAT
NOTCH4
NOXRED1
NR4A3
NRBP1
NRIP1
NSD3
NSRP1
NUCB1
NXF1
OCIAD1
OGT
OS9
OSGEPL1
OTUD1
OTUD6B
OXCT1
PABPC1
PACS2
PAN2
PAN3
PANK3
PAPD4
PARD3
PATL1
PAXBP1
PCBP2
PCGF2
PCGF5
PCGF6
PCMTD1
PDE1A
PDE4B
PDE7B
PDHA1
PDIK1L
PDK2
PEBP4
PELP1
PFDN4
PFN1
PGAM2
PGM1
PHACTR2
PHC3
PHIP
PIK3CA
PIP4K2B
PKM
PKN1
PKNOX2
PLA2G4B
PLBD2
PLEC
PLEKHG3
PLEKHM2
PLEKHN1
PLEKHO2
PLN
PLOD1
PLOD2
PLPP7
PLTP
PMP22
PNISR
PNMT
PNN
POLR1A
POMGNT1
POPDC3
PPARGC1A
PPFIBP2
PPIG
PPM1G
PPP1R12A
PPP1R15A
PPP1R3A
PPP1R3B
PPP1R3C
PPP1R9B
PPP3CA
PPP4R3A
PPTC7
PRAF2
PRELP
PREP
PRKACA
PRKAR2A
PROB1
PROX1
PRPF3
PRPF39
PRPS1
PRR22
PRRX1
PSAP
PSIP1
PSMA3
PSMC1
PSMC6
PTAR1
PTCH2
PTDSS1
PTGR2
PTMS
PTPN4
PTS
PUS10
PWWP2A
PYGL
PYGM
QKI
R3HDM2
RAB11B
RAB1B
RABGGTB
RAD23A
RAD50
RALGAPA1
RALGAPA2
RALGDS
RAPGEF1
RASGEF1B
RBM12B
RBM25
RBM26
RBM38
RBM41
RBM5
RBMS3
RCHY1
REEP3
REPIN1
RETREG2
REV3L
RFX7
RHOBTB2
RHOC
RHOF
RHOG
RHOQ
RICTOR
RIF1
RIN3
RIPOR3
RMI1
RNASEK
RND3
RNF115
RNF125
RNF144B
RNF149
RNF7
RNPC3
RNPEPL1
ROCK2
RORA
RPL18A
RPL22
RPL23
RPS27L
RPS5
RPS6KA3
RPS6KB1
RRAD
RRAGA
RRP12
RSBN1
RSRC2
RSRP1
RTN2
RXRA
RXRG
RYBP
RYR1
SACM1L
SACS
SAFB2
SAMD1
SAMD11
SAMD4B
SAMD8
SAT1
SBNO1
SCAF11
SCAMP3
SCARB2
SCN4B
SCOC
SCP2
SEC61A2
SELENON
SELENOW
SELP
SEMA4D
SEPSECS
SERPINE1
SERPINF1
SERPING1
SERPINH1
SESN1
SF3B1
SF3B3
SGCA
SGK1
SH3RF2
SHANK3
SHISA5
SIM1
SIRT2
SLA-DQA1
SLA-DQB1
SLC12A2
SLC16A5
SLC20A1
SLC25A23
SLC25A36
SLC25A39
SLC25A44
SLC25A46
SLC2A3
SLC30A5
SLC30A9
SLC35A3
SLC37A4
SLC38A4
SLC39A10
SLC41A1
SLC43A2
SLC44A1
SLC4A10
SLC4A7
SLC7A2
SLC9A5
SLCO5A1
SLK
SLTM
SMC3
SMC4
SMC5
SMC6
SMG1
SMIM10L1
SMIM20
SMTNL2
SMUG1
SMYD1
SNAP23
SNAPC5
SND1
SNRNP200
SNTA1
SNX13
SNX2
SNX4
SOD3
SP3
SPAG8
SPEG
SPPL2A
SPRY1
SREK1
SREK1IP1
SRF
SRL
SRM
SRP14
SRPRA
SRSF1
SRSF10
SRSF11
SRSF2
SRSF5
SRSF6
SSBP3
ST5
STAB1
STAG2
STARD9
STAT3
STIP1
STK40
STOML3
STRIP2
STRN4
STX17
STXBP3
SUB1
SUPT20H
SUPT3H
SVIP
SYCP2
SYMPK
SYNPO
SYNPO2
TADA1
TAF1
TAF13
TAF1D
TAF6
TAGLN2
TAOK1
TAPBP
TBC1D12
TBC1D16
TBC1D23
TBKBP1
TBX18
TCEA3
TEAD1
TEAD4
TECR
TEF
TESK1
TEX9
TFEB
TFPI
TFPI2
TGFBI
THAP2
THAP5
THBD
THBS1
THBS4
THOC2
THOC5
THRA
THUMPD1
THY1
TIA1
TIGD5
TIMM29
TIMM8B
TIMP1
TIMP2
TIPRL
TLN2
TM2D1
TMA16
TMED4
TMEM106B
TMEM161B
TMEM170B
TMEM182
TMEM263
TMEM30A
TMEM33
TMEM38A
TMEM65
TMSB4X
TNFRSF1A
TNFRSF1B
TNIP1
TNPO3
TNRC6A
TOP2B
TPGS2
TPI1
TPP1
TPR
TRA2A
TRADD
TRAPPC1
TRAPPC9
TRDN
TRIAP1
TRIB1
TRIM23
TRIM59
TRIP11
TRIT1
TRMT10C
TRMT11
TRPC1
TRPM6
TRPM7
TRPV2
TSPAN13
TTBK2
TTC14
TTC31
TTLL3
TUBA1A
TUBA4A
TUBA8
TUBB
TUBB4B
TUBB6
TUBGCP2
U2SURP
UACA
UAP1
UBA1
UBA52
UBALD1
UBAP2
UBE2D4
UBE2Q2
UBE2V2
UBN2
UBQLN4
UBTD1
UBXN7
ULK3
UQCRB
USMG5
USO1
USP10
USP22
USP45
USP47
USP5
USP54
UTP23
UVSSA
VARS
VAT1
VEGFA
VIM
VLDLR
VPS11
VPS26A
VPS26B
VPS4A
VPS51
WAPL
WDR1
WDR17
WDR60
WDR62
WDR75
WDR97
WDTC1
WNK2
WSB1
XBP1
XIAP
XIRP1
XIRP2
XPA
XPO5
XPO7
XRRA1
YIPF4
YIPF7
YOD1
ZBED5
ZBTB1
ZBTB20
ZBTB47
ZBTB6
ZC3H11A
ZC3H15
ZC3H6
ZCCHC11
ZCCHC8
ZDHHC17
ZDHHC2
ZDHHC3
ZER1
ZFC3H1
ZFX
ZFYVE16
ZMAT3
ZMIZ1
ZMIZ2
ZMYM1
ZNF10
ZNF131
ZNF146
ZNF197
ZNF24
ZNF280C
ZNF280D
ZNF292
ZNF331
ZNF354A
ZNF358
ZNF473
ZNF518A
ZNF527
ZNF558
ZNF572
ZNF605
ZNF674
ZNF76
ZNF770
ZRANB2
ZYX
ZZEF1
