# Supplementary material for: Functional analysis finds differences on the muscle transcriptome of pigs fed an n-3 PUFA-enriched diet with or without antioxidant supplementations
Source: PLoS One. 2019 Feb 20;14(2):e0212449. doi: 10.1371/journal.pone.0212449 (PMC6382273; doi:10.1371/journal.pone.0212449)
Supplement: S4 Table — (XLS) [file pone.0212449.s004.xls]

## Sheet: ClueGO L-LPE
GOID	GOTerm	Ontology Source	Term PValue Corrected with Bonferroni step down	Group PValue Corrected with Bonferroni step down	GOGroups	Nr. Genes	Cluster	Genes Cluster #1	Genes Cluster #2
GO:0006886	intracellular protein transport	GO_BiologicalProcess-EBI-QuickGO-GOA_20.11.2017_00h00	0.00980439	5.9122e-05	Group00	102	None Specific Cluster	[ATP1B1, BAG4, C2CD5, CDC40, CEP290, CLIP1, DNAJC19, EFCAB7, EGFR, ERBB4, ERBIN, GPN3, IFT74, KIF20B, KIF3A, KIF5B, NAPB, NEDD4, NXF1, PAN3, PPP3CA, RPL22, RPL23, SMG1, SNX13, SNX2, SRP14, SRSF1, SRSF10, SRSF11, SRSF2, SRSF5, SRSF6, STX17, SVIP, TBC1D12, TBC1D4, TCIM, THOC2, TIMM8B, TMEM30A, TMSB4X, TPR, TRIP11, USO1, VPS26A, WDR60, WDR75, ZC3H11A, ZFYVE16]	[AP2M1, BAG3, CD74, CDC37, CDKN1A, CHP1, CLU, CYB5R1, DAB2IP, EHD1, EMD, EVI5L, FAM53B, FLNA, GGA1, HOMER3, HSPB1, HUWE1, IPO4, IPO9, KDELR1, LMNA, MICALL1, MTOR, MYO1C, NUCB1, OS9, PARD3, PKN1, PRKACA, RPL18A, RPS5, RTN2, SCARB2, SLC25A23, SRPRA, STAT3, SYMPK, TBC1D16, THOC5, THRA, TIMM29, TNPO3, UBA52, VPS11, VPS26B, VPS4A, XBP1, XPO5, XPO7, YOD1, ZDHHC3]
GO:0006352	DNA-templated transcription, initiation	GO_BiologicalProcess-EBI-QuickGO-GOA_20.11.2017_00h00	0.0415846	8.43501e-05	Group01	30	None Specific Cluster	[BCLAF1, BDP1, GTF2H3, MED13, MED23, NOTCH4, PSMC6, RORA, SNAPC5, SUB1, TAF1, TAF13, TAF1D, TEAD1]	[AKR1B1, CAVIN1, CDKN1A, FOSL1, MAPK3, MAZ, NR4A3, NRBP1, POLR1A, PPARGC1A, RXRA, RXRG, SRF, TAF6, TEAD4, THRA]
R-HSA:1445148	Translocation of GLUT4 to the plasma membrane	REACTOME_Pathways_20.11.2017	0.00823707	5.7891e-05	Group02	16	None Specific Cluster	[C2CD5, EXOC5, KIF3A, MYH7B, RHOQ, SNAP23, STXBP3, TBC1D4]	[MYH8, MYO1C, RALGAPA2, TUBA1A, TUBA4A, TUBA8, TUBB4B, TUBB6]
GO:0010457	centriole-centriole cohesion	GO_BiologicalProcess-EBI-QuickGO-GOA_20.11.2017_00h00	0.0328209	9.97597e-05	Group03	6	Specific for Cluster #1	[CEP135, CEP250, CNTLN, KIF3A, NIN]	[DCTN1]
GO:0043620	regulation of DNA-templated transcription in response to stress	GO_BiologicalProcess-EBI-QuickGO-GOA_20.11.2017_00h00	0.00625436	5.00849e-05	Group04	21	None Specific Cluster	[BCLAF1, DNAJB1, HIGD1A, NEDD4, PSMA3, PSMC6, RPS6KA3, TAF1, TCIM, VEGFA]	[ATF3, BAG3, EGLN3, HMOX1, HSF1, HSPA5, PPP1R15A, SIRT2, TIMP1, UBA52, XBP1]
GO:0046777	protein autophosphorylation	GO_BiologicalProcess-EBI-QuickGO-GOA_20.11.2017_00h00	0.0441859	4.48587e-05	Group05	31	None Specific Cluster	[ATM, CLK1, CLK4, EGFR, ERBB4, MOB1B, MUSK, RAD50, SEPSECS, SLK, SMG1, TAF1, TAOK1, TRPM7, ULK3, VEGFA]	[CHP1, ENG, GPI, JAK1, MAP2K2, MAPK3, MTOR, MVP, MYLK2, NR4A3, PKN1, PRKACA, TESK1, THY1, WNK2]
KEGG:04066	HIF-1 signaling pathway	KEGG_20.11.2017	0.00184017	1.83649e-05	Group06	19	Specific for Cluster #2	[EGFR, PDHA1, PIK3CA, RPS6KB1, VEGFA]	[CDKN1A, EGLN3, ENO1, GAPDH, HK1, HMOX1, LDHA, LTBR, MAP2K2, MAPK3, MTOR, SERPINE1, STAT3, TIMP1]
KEGG:04510	Focal adhesion	KEGG_20.11.2017	0.0128491	3.69529e-06	Group07	27	Specific for Cluster #2	[CAV2, EGFR, ITGAV, ITGB8, LAMB1, PIK3CA, PPP1R12A, ROCK2, VEGFA, XIAP]	[ARHGAP35, BCAR1, CAPN2, COL1A1, COL1A2, COL6A1, COL6A2, FLNA, FLNB, ITGA5, MAPK3, MYLK2, RAPGEF1, THBS1, THBS4, TLN2, ZYX]
KEGG:05205	Proteoglycans in cancer	KEGG_20.11.2017	0.00653453	3.69529e-06	Group07	28	Specific for Cluster #2	[CAV2, DDX5, EGFR, ERBB4, FRS2, ITGAV, PIK3CA, PPP1R12A, ROCK2, RPS6KB1, VEGFA]	[ARAF, CD44, CDKN1A, EIF4B, FLNA, FLNB, IGF2, ITGA5, MAP2K2, MAPK3, MMP2, MSN, MTOR, MYC, PRKACA, STAT3, THBS1]
R-HSA:372790	Signaling by GPCR	REACTOME_Pathways_20.11.2017	0.00122704	1.34571e-05	Group08	31	Specific for Cluster #1	[CALCRL, CXCL2, DGKE, DGKH, DGKZ, EGFR, GNG10, GNG11, LPL, MCF2L, NAPEPLD, PDE1A, PDE7B, PIK3CA, PPP3CA, PTCH2, REEP3, ROCK2, RPS6KA3]	[ACKR1, ADCY1, ADGRE5, GNAI2, GNB2, JAK1, MAPK3, PRKACA, PRKAR2A, PSAP, RHOC, RHOG]
R-HSA:388396	GPCR downstream signalling	REACTOME_Pathways_20.11.2017	2.02451e-05	1.34571e-05	Group08	19	Specific for Cluster #1	[CALCRL, CXCL2, DGKE, DGKH, DGKZ, GNG10, GNG11, MCF2L, PDE1A, PDE7B, PIK3CA, REEP3, ROCK2]	[ADCY1, GNAI2, GNB2, JAK1, RHOC, RHOG]
GO:0032268	regulation of cellular protein metabolic process	GO_BiologicalProcess-EBI-QuickGO-GOA_20.11.2017_00h00	0.0188056	5.72969e-05	Group09	192	None Specific Cluster	[ACVR2B, AGO3, AKAP9, ARRDC3, ATM, ATRX, BAG4, CAB39, CAV2, CCDC88A, CCNL2, CCNT2, CIRBP, CNOT6L, COPS9, CPEB4, DCUN1D1, DDX5, DUSP1, DUSP19, EGFR, ERBB4, ETAA1, FMR1, FRS2, IL6ST, ITGAV, ITIH4, KBTBD8, KMT2A, LATS1, LRIG2, LRP6, MAP3K2, MOB1B, MUSK, NIPBL, OGT, PAXBP1, PHIP, PIK3CA, PODN, PPP1R12A, PPP3CA, PROX1, PSMA3, PSMC6, QKI, RAD50, RBMS3, RCHY1, RICTOR, RIF1, RNF125, RNF144B, RNF149, ROCK…	[ADCY1, AKR1B1, AKT1S1, ANXA2, ARAF, ATF3, BAG6, BCL2L13, BGN, BTG2, CD44, CD74, CDC37, CDKN1A, CHAC1, CHP1, CLU, CRYAB, CSNK2B, CTDSP1, CTIF, DAB2IP, DHCR24, ECM1, EEF2, EGLN3, EHD4, EIF2B2, EIF3C, EIF4B, EMP2, ENG, ENO1, FEM1A, GAPDH, GARS, GNAI2, GPI, GPRC5A, GPRC5B, HSF1, HSPA5, HSPB1, ICAM1, IGF2, ITGA5, LIMK1, LTBR, MAP2K2, MAPK3, MIF4GD, MSN, MTOR, MVP, MYADM, MYC, MYH9, MYO1C, NCOR2, NDST…
GO:0051248	negative regulation of protein metabolic process	GO_BiologicalProcess-EBI-QuickGO-GOA_20.11.2017_00h00	0.0167356	5.72969e-05	Group09	103	Specific for Cluster #2	[AGO3, CIRBP, CNOT6L, COPS9, CPEB4, DDX5, DUSP1, DUSP19, EGFR, FMR1, ITGAV, ITIH4, LATS1, LRIG2, LRP6, MDM4, OGT, PODN, PPP3CA, PSMA3, PSMC6, QKI, RNF149, ROCK2, RPL23, RPS6KA3, SPRY1, SVIP, TAF1, TFPI, TFPI2, TIA1, TIPRL, TNRC6A, TPR, TRIAP1, USP47, VEGFA, XIAP, ZCCHC11]	[AKT1S1, ANXA2, ATF3, BAG6, BGN, BTG2, CD44, CDKN1A, CHAC1, CHP1, CLU, CRYAB, CTDSP1, DAB2IP, DHCR24, ECM1, ENG, FLNA, FLOT2, GAPDH, GARS, GPI, GPRC5A, HSPB1, LIMK1, MAP2K2, MTOR, MVP, MYADM, MYC, MYO1C, NCOR2, OS9, PARD3, PKN1, PPARGC1A, PPP1R15A, PRKAR2A, RAPGEF1, RYBP, SAMD4B, SEMA4D, SERPINE1, SERPINF1, SERPING1, SERPINH1, SF3B3, SIRT2, SNTA1, STAT3, TESK1, THBS1, THY1, TIMP1, TIMP2, TNFRSF1B…
GO:0007517	muscle organ development	GO_BiologicalProcess-EBI-QuickGO-GOA_20.11.2017_00h00	5.18231e-05	6.64399e-07	Group10	49	Specific for Cluster #2	[CAV2, CAVIN4, CCNT2, DDX17, DDX5, ERBB4, FRS2, KMT5B, LUC7L, MYH7B, PAXBP1, PPP3CA, PROX1, RPS6KB1, XIRP2]	[ACTA1, ACTN3, ARID5B, ATF3, BTG2, BVES, CASQ1, CNTFR, CRYAB, EEF2, EMD, ENG, FLNB, JPH2, LARGE1, LMNA, MAFF, MEF2D, MTOR, MYH14, MYLK2, MYOM1, MYOM2, NEURL1, PKN1, RXRA, RYR1, SELENON, SGCA, SIRT2, SMYD1, SPEG, TEAD4, XBP1]
GO:0060538	skeletal muscle organ development	GO_BiologicalProcess-EBI-QuickGO-GOA_20.11.2017_00h00	0.000255376	6.64399e-07	Group10	28	Specific for Cluster #2	[CAV2, CCNT2, DDX17, DDX5, MYH7B, PPP3CA, RPS6KB1]	[ACTA1, ACTN3, ATF3, BTG2, BVES, CASQ1, CNTFR, EEF2, EMD, FLNB, LARGE1, MAFF, MEF2D, MYH14, MYLK2, MYOM1, MYOM2, NEURL1, RYR1, SELENON, SMYD1]
GO:0007519	skeletal muscle tissue development	GO_BiologicalProcess-EBI-QuickGO-GOA_20.11.2017_00h00	0.00114127	6.64399e-07	Group10	26	Specific for Cluster #2	[CAV2, CCNT2, DDX17, DDX5, MYH7B, PPP3CA, RPS6KB1]	[ACTA1, ACTN3, ATF3, BTG2, BVES, CASQ1, EEF2, EMD, FLNB, MAFF, MEF2D, MYH14, MYLK2, MYOM1, MYOM2, NEURL1, RYR1, SELENON, SMYD1]
GO:0000375	RNA splicing, via transesterification reactions	GO_BiologicalProcess-EBI-QuickGO-GOA_20.11.2017_00h00	0.00432539	3.89285e-05	Group11	40	Specific for Cluster #1	[CCAR1, CDC40, DDX17, DDX5, FMR1, HNRNPH1, KHDC4, LSM5, LUC7L, LUC7L3, MPHOSPH10, NSRP1, PNN, PRPF3, PRPF39, PSIP1, RBM25, RBM41, RBM5, RNPC3, SCAF11, SF3B1, SREK1, SRSF1, SRSF10, SRSF11, SRSF2, SRSF5, SRSF6, TIA1, TRA2A, U2SURP, ZCCHC8]	[DDX23, DHX32, PABPC1, PCBP2, SF3B3, SNRNP200, SYMPK]
GO:0000245	spliceosomal complex assembly	GO_BiologicalProcess-EBI-QuickGO-GOA_20.11.2017_00h00	0.00218031	3.89285e-05	Group11	14	Specific for Cluster #1	[KHDC4, LUC7L, LUC7L3, PRPF39, PSIP1, RBM5, SCAF11, SF3B1, SRSF1, SRSF10, SRSF5, SRSF6]	[DDX23, SNRNP200]
GO:0000398	mRNA splicing, via spliceosome	GO_BiologicalProcess-EBI-QuickGO-GOA_20.11.2017_00h00	0.00758719	3.89285e-05	Group11	39	Specific for Cluster #1	[CCAR1, CDC40, DDX17, DDX5, FMR1, HNRNPH1, KHDC4, LSM5, LUC7L, LUC7L3, NSRP1, PNN, PRPF3, PRPF39, PSIP1, RBM25, RBM41, RBM5, RNPC3, SCAF11, SF3B1, SREK1, SRSF1, SRSF10, SRSF11, SRSF2, SRSF5, SRSF6, TIA1, TRA2A, U2SURP, ZCCHC8]	[DDX23, DHX32, PABPC1, PCBP2, SF3B3, SNRNP200, SYMPK]
GO:0006376	mRNA splice site selection	GO_BiologicalProcess-EBI-QuickGO-GOA_20.11.2017_00h00	0.0217567	3.89285e-05	Group11	9	Specific for Cluster #1	[KHDC4, LUC7L, LUC7L3, PRPF39, PSIP1, SRSF1, SRSF10, SRSF5, SRSF6]	[]
R-HSA:109582	Hemostasis	REACTOME_Pathways_20.11.2017	0.0192373	7.77266e-05	Group12	62	Specific for Cluster #2	[ATP1B1, CDC37L1, DGKE, DGKH, DGKZ, GNG10, GNG11, GUCY1A2, ITGAV, ITIH4, KIF20B, KIF3A, KIF5B, PDE1A, PHACTR2, PIK3CA, STXBP3, TFPI, TMSB4X, VEGFA]	[ANXA2, ATP2A1, BCAR1, CAPZB, CD44, CD74, CD9, CFL1, CLU, COL1A1, COL1A2, CYB5R1, ECM1, EHD1, EHD2, FLNA, GNAI2, GNB2, HSPA5, IGF2, ITGA5, JAK1, MAFF, MAPK3, PFN1, PRKACA, PRKAR2A, PSAP, RHOG, SELP, SERPINE1, SERPING1, TAGLN2, THBD, THBS1, TIMP1, TUBA1A, TUBA4A, TUBA8, TUBB4B, TUBB6, WDR1]
R-HSA:114608	Platelet degranulation	REACTOME_Pathways_20.11.2017	0.0005148	7.77266e-05	Group12	23	Specific for Cluster #2	[CDC37L1, ITIH4, PHACTR2, TMSB4X, VEGFA]	[CD9, CFL1, CLU, CYB5R1, ECM1, FLNA, HSPA5, IGF2, PFN1, PSAP, SELP, SERPINE1, SERPING1, TAGLN2, THBS1, TIMP1, TUBA4A, WDR1]
R-HSA:76002	Platelet activation, signaling and aggregation	REACTOME_Pathways_20.11.2017	0.000359102	7.77266e-05	Group12	38	Specific for Cluster #2	[CDC37L1, DGKE, DGKH, DGKZ, GNG10, GNG11, ITIH4, PHACTR2, PIK3CA, STXBP3, TMSB4X, VEGFA]	[BCAR1, CD9, CFL1, CLU, COL1A1, COL1A2, CYB5R1, ECM1, FLNA, GNAI2, GNB2, HSPA5, IGF2, JAK1, MAPK3, PFN1, PSAP, RHOG, SELP, SERPINE1, SERPING1, TAGLN2, THBS1, TIMP1, TUBA4A, WDR1]
R-HSA:76005	Response to elevated platelet cytosolic Ca2+	REACTOME_Pathways_20.11.2017	0.000268853	7.77266e-05	Group12	24	Specific for Cluster #2	[CDC37L1, ITIH4, PHACTR2, STXBP3, TMSB4X, VEGFA]	[CD9, CFL1, CLU, CYB5R1, ECM1, FLNA, HSPA5, IGF2, PFN1, PSAP, SELP, SERPINE1, SERPING1, TAGLN2, THBS1, TIMP1, TUBA4A, WDR1]
GO:0006396	RNA processing	GO_BiologicalProcess-EBI-QuickGO-GOA_20.11.2017_00h00	1.33801e-05	1.97686e-08	Group13	97	Specific for Cluster #1	[AGO3, CCAR1, CDC40, CLK1, CLK4, CNOT6L, DDX17, DDX5, DUSP11, EGFR, FBXO11, FMR1, GTF2H3, HNRNPDL, HNRNPH1, KHDC4, KRR1, LARP7, LSM5, LUC7L, LUC7L3, MBNL1, MPHOSPH10, NEDD4, NSRP1, OSGEPL1, PAN2, PAN3, PAPD4, PNN, PPIG, PPP3CA, PRPF3, PRPF39, PSIP1, PUS10, QKI, RBM25, RBM26, RBM41, RBM5, RNPC3, RPL22, RPL23, SAFB2, SCAF11, SF3B1, SLTM, SPPL2A, SREK1, SREK1IP1, SRSF1, SRSF10, SRSF11, SRSF2, SRSF5,…	[AARS, BVES, DDX23, DHX32, GARS, HSF1, MAP2K2, NCOR2, PABPC1, PCBP2, PELP1, PPARGC1A, PPP1R9B, PRKACA, RBM38, RPL18A, RPS5, SF3B3, SNRNP200, SYMPK, THOC5, TNIP1, UBA52]
GO:0016071	mRNA metabolic process	GO_BiologicalProcess-EBI-QuickGO-GOA_20.11.2017_00h00	2.61818e-05	1.97686e-08	Group13	86	Specific for Cluster #1	[AGO3, ANGEL2, ATM, BAG4, CCAR1, CDC40, CIRBP, CNOT6L, DDX17, DDX5, FBXO11, FMR1, GTF2H3, HNRNPH1, KHDC4, LSM5, LUC7L, LUC7L3, MBNL1, NSRP1, PAN2, PAN3, PAPD4, PNN, PRPF3, PRPF39, PSIP1, PSMA3, PSMC6, QKI, RBM25, RBM26, RBM41, RBM5, RNPC3, RPL22, RPL23, SAFB2, SCAF11, SF3B1, SLTM, SMG1, SREK1, SREK1IP1, SRSF1, SRSF10, SRSF11, SRSF2, SRSF5, SRSF6, THOC2, TIA1, TRA2A, U2SURP, ZBTB1, ZC3H11A, ZCCHC1…	[BTG2, CTIF, DDX23, DHX32, EIF4B, FLNA, HSF1, HSPB1, MTOR, NBAS, PABPC1, PATL1, PCBP2, PPARGC1A, PRKACA, RBM38, RPL18A, RPS5, SAMD4B, SF3B3, SNRNP200, SRF, STAT3, SYMPK, THOC5, UBA52]
GO:0006397	mRNA processing	GO_BiologicalProcess-EBI-QuickGO-GOA_20.11.2017_00h00	2.67969e-05	1.97686e-08	Group13	60	Specific for Cluster #1	[CCAR1, CDC40, CNOT6L, DDX17, DDX5, FBXO11, FMR1, GTF2H3, HNRNPH1, KHDC4, LSM5, LUC7L, LUC7L3, MBNL1, NSRP1, PAN2, PAN3, PAPD4, PNN, PRPF3, PRPF39, PSIP1, QKI, RBM25, RBM26, RBM41, RBM5, RNPC3, SAFB2, SCAF11, SF3B1, SLTM, SREK1, SREK1IP1, SRSF1, SRSF10, SRSF11, SRSF2, SRSF5, SRSF6, THOC2, TIA1, TRA2A, U2SURP, ZC3H11A, ZCCHC8, ZNF473, ZRANB2]	[DDX23, DHX32, HSF1, PABPC1, PCBP2, PPARGC1A, PRKACA, RBM38, SF3B3, SNRNP200, SYMPK, THOC5]
GO:0008380	RNA splicing	GO_BiologicalProcess-EBI-QuickGO-GOA_20.11.2017_00h00	0.000123032	1.97686e-08	Group13	53	Specific for Cluster #1	[CCAR1, CDC40, CLK1, CLK4, DDX17, DDX5, FMR1, HNRNPH1, KHDC4, LSM5, LUC7L, LUC7L3, MBNL1, MPHOSPH10, NSRP1, PNN, PPIG, PRPF3, PRPF39, PSIP1, QKI, RBM25, RBM41, RBM5, RNPC3, SCAF11, SF3B1, SREK1, SREK1IP1, SRSF1, SRSF10, SRSF11, SRSF2, SRSF5, SRSF6, THOC2, TIA1, TRA2A, U2SURP, WDR62, ZCCHC8, ZRANB2]	[DDX23, DHX32, PABPC1, PCBP2, PPARGC1A, PPP1R9B, RBM38, SF3B3, SNRNP200, SYMPK, THOC5]
GO:0000375	RNA splicing, via transesterification reactions	GO_BiologicalProcess-EBI-QuickGO-GOA_20.11.2017_00h00	0.00432539	1.97686e-08	Group13	40	Specific for Cluster #1	[CCAR1, CDC40, DDX17, DDX5, FMR1, HNRNPH1, KHDC4, LSM5, LUC7L, LUC7L3, MPHOSPH10, NSRP1, PNN, PRPF3, PRPF39, PSIP1, RBM25, RBM41, RBM5, RNPC3, SCAF11, SF3B1, SREK1, SRSF1, SRSF10, SRSF11, SRSF2, SRSF5, SRSF6, TIA1, TRA2A, U2SURP, ZCCHC8]	[DDX23, DHX32, PABPC1, PCBP2, SF3B3, SNRNP200, SYMPK]
GO:0000245	spliceosomal complex assembly	GO_BiologicalProcess-EBI-QuickGO-GOA_20.11.2017_00h00	0.00218031	1.97686e-08	Group13	14	Specific for Cluster #1	[KHDC4, LUC7L, LUC7L3, PRPF39, PSIP1, RBM5, SCAF11, SF3B1, SRSF1, SRSF10, SRSF5, SRSF6]	[DDX23, SNRNP200]
GO:0000398	mRNA splicing, via spliceosome	GO_BiologicalProcess-EBI-QuickGO-GOA_20.11.2017_00h00	0.00758719	1.97686e-08	Group13	39	Specific for Cluster #1	[CCAR1, CDC40, DDX17, DDX5, FMR1, HNRNPH1, KHDC4, LSM5, LUC7L, LUC7L3, NSRP1, PNN, PRPF3, PRPF39, PSIP1, RBM25, RBM41, RBM5, RNPC3, SCAF11, SF3B1, SREK1, SRSF1, SRSF10, SRSF11, SRSF2, SRSF5, SRSF6, TIA1, TRA2A, U2SURP, ZCCHC8]	[DDX23, DHX32, PABPC1, PCBP2, SF3B3, SNRNP200, SYMPK]
GO:0010628	positive regulation of gene expression	GO_BiologicalProcess-EBI-QuickGO-GOA_20.11.2017_00h00	0.000295284	8.5473e-10	Group14	156	None Specific Cluster	[AGO3, ANGEL2, ARID4B, ATP1B4, ATRX, BCLAF1, CAVIN4, CCNL2, CCNT2, CCPG1, CDKN2AIP, CEP290, CIRBP, DDX17, DDX5, DEK, EBF3, EFCAB7, EGFR, ERBB4, FMR1, HOXA5, IFT74, IKZF2, ITGB8, KDM7A, KMT2A, LIMS1, LRP6, MAP3K2, MED13, MUSK, MYSM1, NIPBL, NOTCH4, NRIP1, OGT, PAXBP1, PCGF5, PHIP, PPP1R12A, PPP3CA, PROX1, PRRX1, PSIP1, PSMC6, QKI, RBMS3, RHOQ, ROCK2, RORA, RPL23, RPS27L, RPS6KA3, RPS6KB1, SF3B1, S…	[ACTA1, ACTA2, AKR1B1, ATF3, CARM1, CD74, CDH13, CLU, COL1A1, CSRNP1, DAB2IP, DNM2, DOT1L, DYRK1B, E2F4, EEF2, EIF3C, ENG, ENO1, ETS2, FOSB, FOSL1, FOSL2, FOXK2, GARS, HMGA1, HOXC10, HSF1, HSPA5, JUND, KLF10, LMNA, MAFF, MAP2K2, MAPK3, MEF2D, MSN, MTOR, MYBBP1A, MYC, MYH9, MYLK2, MYO1C, MYOM1, NBAS, NCOR2, NFATC1, NFIC, NFIL3, NFIX, NR4A3, PABPC1, PELP1, PFN1, POLR1A, PPARGC1A, PPP1R15A, RBM38, R…
GO:0016070	RNA metabolic process	GO_BiologicalProcess-EBI-QuickGO-GOA_20.11.2017_00h00	1.78923e-06	8.5473e-10	Group14	348	None Specific Cluster	[ACVR2B, AEBP2, AGO3, ANGEL2, APBB3, ARID4B, ATM, ATP1B4, ATRX, BAG4, BAZ2B, BCLAF1, BDP1, BTAF1, CAVIN4, CCAR1, CCNL2, CCNT2, CCPG1, CDC40, CDKN2AIP, CEP290, CIRBP, CLK1, CLK4, CNOT6L, COMMD10, COMMD8, CREBZF, DDX17, DDX5, DEK, DMTF1, DNAJB1, DUSP11, EBF3, EFCAB7, EGFR, EPC2, ERBB4, ERBIN, ESF1, FAM208A, FBXO11, FMR1, FRYL, GOLGB1, GTF2H3, HCFC2, HIGD1A, HNRNPDL, HNRNPH1, HOXA5, HOXA6, HP1BP3, I…	[AARS, AKR1B1, ARHGAP35, ARID5B, ATF3, ATN1, BAG3, BHLHE40, BTG2, BVES, CARM1, CAVIN1, CD74, CDH13, CDKN1A, CHD4, CHP1, CIC, CLU, COL1A1, CRAT, CSRNP1, CTDSP1, CTIF, CXXC5, DAB2IP, DDX23, DDX3Y, DEDD, DHX32, DNM2, DOT1L, DYRK1B, E2F4, ECM1, EGLN3, EIF4B, ENG, ENO1, ETS2, FLNA, FOSB, FOSL1, FOSL2, FOXK2, FOXO6, GARS, GATAD2A, GPI, HMGA1, HMOX1, HOXC10, HR, HSF1, HSPA5, HSPB1, HTRA1, ICAM1, IGF2, J…
GO:0051252	regulation of RNA metabolic process	GO_BiologicalProcess-EBI-QuickGO-GOA_20.11.2017_00h00	0.000630972	8.5473e-10	Group14	284	None Specific Cluster	[ACVR2B, AEBP2, ANGEL2, APBB3, ARID4B, ATP1B4, ATRX, BAG4, BAZ2B, BCLAF1, BDP1, BTAF1, CAVIN4, CCAR1, CCNL2, CCNT2, CCPG1, CDKN2AIP, CEP290, CIRBP, CLK1, CLK4, CNOT6L, COMMD10, COMMD8, CREBZF, DDX17, DDX5, DEK, DMTF1, DNAJB1, EBF3, EFCAB7, EGFR, EPC2, ERBB4, ERBIN, ESF1, FAM208A, FMR1, FRYL, GOLGB1, GTF2H3, HCFC2, HIGD1A, HNRNPDL, HNRNPH1, HOXA5, HOXA6, HP1BP3, IFT74, IKZF2, INO80D, KDM7A, KMT2A,…	[AKR1B1, ARHGAP35, ARID5B, ATF3, ATN1, BAG3, BHLHE40, BTG2, CARM1, CAVIN1, CD74, CDH13, CDKN1A, CHD4, CHP1, CIC, CLU, COL1A1, CRAT, CSRNP1, CTDSP1, CXXC5, DAB2IP, DEDD, DNM2, DOT1L, DYRK1B, E2F4, ECM1, EGLN3, ENG, ENO1, ETS2, FLNA, FOSB, FOSL1, FOSL2, FOXK2, FOXO6, GARS, GATAD2A, GPI, HMGA1, HMOX1, HOXC10, HR, HSF1, HSPA5, HSPB1, HTRA1, ICAM1, IGF2, JUND, KLF10, LMNA, MAFF, MAP2K2, MAPK3, MAZ, ME…
GO:2000112	regulation of cellular macromolecule biosynthetic process	GO_BiologicalProcess-EBI-QuickGO-GOA_20.11.2017_00h00	0.000815832	8.5473e-10	Group14	296	None Specific Cluster	[ACVR2B, AEBP2, AGO3, APBB3, ARID4B, ATM, ATP1B4, ATRX, BAZ2B, BCLAF1, BDP1, BTAF1, CAVIN4, CCAR1, CCDC88A, CCNL2, CCNT2, CCPG1, CDAN1, CDKN2AIP, CEP290, CIRBP, CNOT6L, COMMD10, COMMD8, CPEB4, CREBZF, DDX17, DDX5, DEK, DMTF1, DNAJB1, DUSP1, EBF3, EFCAB7, EGFR, EPC2, ERBB4, ERBIN, ESCO1, ESF1, FAM208A, FMR1, FRYL, GOLGB1, GTF2H3, HCFC2, HIGD1A, HNRNPDL, HOXA5, HOXA6, HP1BP3, IFT74, IKZF2, INO80D, …	[AKR1B1, ARHGAP35, ARID5B, ATF3, ATN1, BAG3, BHLHE40, BTG2, CARM1, CAVIN1, CD74, CDH13, CDKN1A, CHD4, CHP1, CIC, CLU, COL1A1, CRAT, CSRNP1, CTDSP1, CTIF, CXXC5, DAB2IP, DEDD, DNM2, DOT1L, DYRK1B, E2F4, ECM1, EEF2, EGLN3, EIF2B2, EIF3C, EIF4B, ENG, ENO1, ETS2, FLNA, FOSB, FOSL1, FOSL2, FOXK2, FOXO6, GAPDH, GARS, GATAD2A, GPI, HMGA1, HMOX1, HOXC10, HR, HSF1, HSPA5, HSPB1, HTRA1, ICAM1, IGF2, JUND, …
GO:0032774	RNA biosynthetic process	GO_BiologicalProcess-EBI-QuickGO-GOA_20.11.2017_00h00	0.0185004	8.5473e-10	Group14	273	None Specific Cluster	[ACVR2B, AEBP2, APBB3, ARID4B, ATP1B4, ATRX, BAZ2B, BCLAF1, BDP1, BTAF1, CAVIN4, CCAR1, CCNL2, CCNT2, CCPG1, CDC40, CDKN2AIP, CEP290, CNOT6L, COMMD10, COMMD8, CREBZF, DDX17, DDX5, DEK, DMTF1, DNAJB1, EBF3, EFCAB7, EGFR, EPC2, ERBB4, ERBIN, ESF1, FAM208A, FRYL, GOLGB1, GTF2H3, HCFC2, HIGD1A, HNRNPDL, HOXA5, HOXA6, HP1BP3, IFT74, IKZF2, INO80D, KDM7A, KMT2A, KMT5B, LIMS1, LRP6, LRRFIP2, MAP3K2, MAX…	[AKR1B1, ARHGAP35, ARID5B, ATF3, ATN1, BAG3, BHLHE40, BTG2, CARM1, CAVIN1, CD74, CDH13, CDKN1A, CHD4, CHP1, CIC, CLU, COL1A1, CRAT, CSRNP1, CTDSP1, CXXC5, DAB2IP, DEDD, DNM2, DOT1L, DYRK1B, E2F4, ECM1, EGLN3, ENG, ENO1, ETS2, FLNA, FOSB, FOSL1, FOSL2, FOXK2, FOXO6, GARS, GATAD2A, GPI, HMGA1, HMOX1, HOXC10, HR, HSF1, HSPA5, HTRA1, ICAM1, IGF2, JUND, KLF10, LMNA, MAFF, MAP2K2, MAPK3, MAZ, MEF2D, MT…
GO:0051254	positive regulation of RNA metabolic process	GO_BiologicalProcess-EBI-QuickGO-GOA_20.11.2017_00h00	0.0486965	8.5473e-10	Group14	124	None Specific Cluster	[ARID4B, ATP1B4, ATRX, BCLAF1, CAVIN4, CCNL2, CCNT2, CCPG1, CDKN2AIP, CEP290, CNOT6L, DDX17, DDX5, EBF3, EFCAB7, EGFR, ERBB4, HOXA5, IFT74, IKZF2, KDM7A, KMT2A, LRP6, MAP3K2, MED13, MYSM1, NIPBL, NOTCH4, NRIP1, OGT, PAXBP1, PCGF5, PHIP, PPP1R12A, PPP3CA, PROX1, PRRX1, PSIP1, PSMC6, QKI, RHOQ, RORA, RPL23, RPS6KA3, SLC30A9, SP3, SPAG8, SRSF1, SRSF5, SUB1, TAF1, TEAD1, TRIAP1, VEGFA, WDR75, ZNF24, …	[AKR1B1, ATF3, BTG2, CARM1, CD74, CDH13, COL1A1, CSRNP1, DAB2IP, DNM2, DOT1L, DYRK1B, E2F4, ENG, ETS2, FOSB, FOSL1, FOSL2, FOXK2, GARS, HMGA1, HOXC10, HSF1, HSPA5, JUND, KLF10, LMNA, MAFF, MAP2K2, MAPK3, MEF2D, MTOR, MYC, NFATC1, NFIC, NFIX, NR4A3, PABPC1, PELP1, PFN1, PPARGC1A, PPP1R15A, RHOG, RXRA, RXRG, RYBP, SERPINE1, SIRT2, SRF, SSBP3, STAT3, SUPT3H, TEAD4, TEF, TFEB, THOC5, THRA, TIMP1, TNF…
GO:0006355	regulation of transcription, DNA-templated	GO_BiologicalProcess-EBI-QuickGO-GOA_20.11.2017_00h00	0.045126	8.5473e-10	Group14	258	None Specific Cluster	[ACVR2B, AEBP2, APBB3, ARID4B, ATP1B4, ATRX, BAZ2B, BCLAF1, BDP1, BTAF1, CAVIN4, CCAR1, CCNL2, CCNT2, CCPG1, CDKN2AIP, CEP290, CNOT6L, COMMD10, COMMD8, CREBZF, DDX17, DDX5, DEK, DMTF1, DNAJB1, EBF3, EFCAB7, EGFR, EPC2, ERBB4, ERBIN, ESF1, FAM208A, FRYL, GOLGB1, GTF2H3, HCFC2, HIGD1A, HNRNPDL, HOXA5, HOXA6, HP1BP3, IFT74, IKZF2, INO80D, KDM7A, KMT2A, KMT5B, LIMS1, LRP6, LRRFIP2, MAP3K2, MAX, MDM4,…	[AKR1B1, ARHGAP35, ARID5B, ATF3, ATN1, BAG3, BHLHE40, BTG2, CARM1, CAVIN1, CD74, CDH13, CDKN1A, CHD4, CHP1, CIC, CLU, COL1A1, CRAT, CSRNP1, CTDSP1, CXXC5, DAB2IP, DEDD, DNM2, DOT1L, DYRK1B, E2F4, ECM1, EGLN3, ENG, ENO1, ETS2, FLNA, FOSB, FOSL1, FOSL2, FOXK2, FOXO6, GARS, GATAD2A, GPI, HMGA1, HMOX1, HOXC10, HR, HSF1, HSPA5, HTRA1, ICAM1, IGF2, JUND, KLF10, LMNA, MAFF, MAP2K2, MAPK3, MAZ, MEF2D, MT…
GO:1903506	regulation of nucleic acid-templated transcription	GO_BiologicalProcess-EBI-QuickGO-GOA_20.11.2017_00h00	0.0195202	8.5473e-10	Group14	262	None Specific Cluster	[ACVR2B, AEBP2, APBB3, ARID4B, ATP1B4, ATRX, BAZ2B, BCLAF1, BDP1, BTAF1, CAVIN4, CCAR1, CCNL2, CCNT2, CCPG1, CDKN2AIP, CEP290, CNOT6L, COMMD10, COMMD8, CREBZF, DDX17, DDX5, DEK, DMTF1, DNAJB1, EBF3, EFCAB7, EGFR, EPC2, ERBB4, ERBIN, ESF1, FAM208A, FRYL, GOLGB1, GTF2H3, HCFC2, HIGD1A, HNRNPDL, HOXA5, HOXA6, HP1BP3, IFT74, IKZF2, INO80D, KDM7A, KMT2A, KMT5B, LIMS1, LRP6, LRRFIP2, MAP3K2, MAX, MDM4,…	[AKR1B1, ARHGAP35, ARID5B, ATF3, ATN1, BAG3, BHLHE40, BTG2, CARM1, CAVIN1, CD74, CDH13, CDKN1A, CHD4, CHP1, CIC, CLU, COL1A1, CRAT, CSRNP1, CTDSP1, CXXC5, DAB2IP, DEDD, DNM2, DOT1L, DYRK1B, E2F4, ECM1, EGLN3, ENG, ENO1, ETS2, FLNA, FOSB, FOSL1, FOSL2, FOXK2, FOXO6, GARS, GATAD2A, GPI, HMGA1, HMOX1, HOXC10, HR, HSF1, HSPA5, HTRA1, ICAM1, IGF2, JUND, KLF10, LMNA, MAFF, MAP2K2, MAPK3, MAZ, MEF2D, MT…
GO:0006366	transcription from RNA polymerase II promoter	GO_BiologicalProcess-EBI-QuickGO-GOA_20.11.2017_00h00	1.68446e-05	8.5473e-10	Group14	185	None Specific Cluster	[ACVR2B, AEBP2, ARID4B, ATP1B4, ATRX, CAVIN4, CCNL2, CCNT2, CCPG1, CDC40, CDKN2AIP, DDX17, DDX5, DEK, DMTF1, DNAJB1, EBF3, EFCAB7, EGFR, EPC2, GTF2H3, HCFC2, HIGD1A, HOXA5, IFT74, IKZF2, KMT2A, LRP6, MAX, MDM4, MED13, MED23, MYEF2, MYSM1, NEDD4, NFKBIZ, NIPBL, NOTCH4, NRIP1, OGT, PAXBP1, PCGF5, PCGF6, PHIP, PPP1R12A, PPP3CA, PROX1, PRRX1, PSIP1, PSMA3, PSMC6, RFX7, RHOQ, RIF1, RORA, RPL23, RPS6KA…	[AKR1B1, ARHGAP35, ARID5B, ATF3, ATN1, BAG3, BHLHE40, BTG2, CARM1, CDH13, CDKN1A, CHD4, CIC, CSRNP1, CTDSP1, CXXC5, DAB2IP, DOT1L, E2F4, ECM1, EGLN3, ENG, ENO1, ETS2, FLNA, FOSB, FOSL1, FOSL2, FOXK2, FOXO6, GARS, HMGA1, HMOX1, HOXC10, HSF1, HSPA5, HTRA1, IGF2, JUND, KLF10, LMNA, MAFF, MAPK3, MAZ, MEF2D, MYC, MYO1C, NCOR2, NEO1, NFATC1, NFIC, NFIL3, NFIX, NR4A3, NRBP1, PCGF2, PELP1, PFN1, PKN1, PK…
GO:0006357	regulation of transcription from RNA polymerase II promoter	GO_BiologicalProcess-EBI-QuickGO-GOA_20.11.2017_00h00	0.000259415	8.5473e-10	Group14	167	None Specific Cluster	[ACVR2B, AEBP2, ARID4B, ATP1B4, ATRX, CAVIN4, CCNL2, CCNT2, CCPG1, CDKN2AIP, DDX17, DDX5, DEK, DMTF1, DNAJB1, EBF3, EFCAB7, EGFR, EPC2, GTF2H3, HCFC2, HIGD1A, HOXA5, IFT74, IKZF2, KMT2A, LRP6, MAX, MDM4, MED13, MED23, MYEF2, MYSM1, NEDD4, NFKBIZ, NIPBL, NOTCH4, NRIP1, OGT, PAXBP1, PCGF5, PCGF6, PHIP, PPP1R12A, PPP3CA, PROX1, PRRX1, PSIP1, PSMA3, PSMC6, RFX7, RHOQ, RIF1, RORA, RPL23, RPS6KA3, SAFB…	[AKR1B1, ARHGAP35, ARID5B, ATF3, ATN1, BAG3, BHLHE40, BTG2, CARM1, CDH13, CDKN1A, CHD4, CIC, CSRNP1, CTDSP1, CXXC5, DAB2IP, DOT1L, E2F4, ECM1, EGLN3, ENG, ENO1, ETS2, FOSB, FOSL1, FOSL2, FOXK2, FOXO6, GARS, HMGA1, HMOX1, HOXC10, HSF1, HSPA5, HTRA1, IGF2, JUND, KLF10, LMNA, MAFF, MAPK3, MEF2D, MYC, NCOR2, NEO1, NFATC1, NFIC, NFIL3, NFIX, NR4A3, PCGF2, PELP1, PFN1, PKN1, PKNOX2, PPARGC1A, PPP1R15A,…

## Sheet: ClueGO LES-LPE
GOID	GOTerm	Ontology Source	Term PValue Corrected with Bonferroni step down	Group PValue Corrected with Bonferroni step down	GOGroups	Nr. Genes	Cluster	Genes Cluster #1	Genes Cluster #2
R-HSA:1643685	Disease	REACTOME_Pathways_20.11.2017	0.0023695	0.000646228	Group0	14	Specific for Cluster #2	[AKAP9, CUL5]	[AP2M1, ARAF, CAPN2, GYS1, HSP90AA1, HSP90AB1, KCNJ11, MYC, PGM1, PPP1R3C, PSMC1, THBS1]
R-HSA:422475	Axon guidance	REACTOME_Pathways_20.11.2017	0.00426706	0.00060958	Group1	9	Specific for Cluster #2	[ROCK2]	[AP2M1, ARHGAP35, HSP90AA1, HSP90AB1, HSPA8, PFN1, PSMC1, VLDLR]
KEGG:04141	Protein processing in endoplasmic reticulum	KEGG_20.11.2017	0.000961917	0.000303091	Group2	6	Specific for Cluster #2	[]	[CAPN2, CRYAB, HSP90AA1, HSP90AB1, HSPA8, YOD1]
GO:0030162	regulation of proteolysis	GO_BiologicalProcess-EBI-QuickGO-GOA_20.11.2017_00h00	0.020478	0.000303091	Group2	10	Specific for Cluster #2	[OGT]	[ARAF, CRYAB, HSP90AB1, MYC, PSMC1, SERPINE1, THBS1, TRIB1, YOD1]
GO:0032269	negative regulation of cellular protein metabolic process	GO_BiologicalProcess-EBI-QuickGO-GOA_20.11.2017_00h00	0.00341738	0.000303091	Group2	14	Specific for Cluster #2	[OGT, ROCK2]	[ATF3, BTG2, CRYAB, HSP90AB1, MYADM, MYC, PSMC1, SERPINE1, SNTA1, THBS1, TRIB1, YOD1]
GO:0044257	cellular protein catabolic process	GO_BiologicalProcess-EBI-QuickGO-GOA_20.11.2017_00h00	0.0163869	0.000303091	Group2	9	Specific for Cluster #2	[CUL5]	[AP2M1, ARAF, CAPN2, HSP90AB1, PSMC1, TRIB1, VLDLR, YOD1]
GO:0045861	negative regulation of proteolysis	GO_BiologicalProcess-EBI-QuickGO-GOA_20.11.2017_00h00	0.039775	0.000303091	Group2	5	Specific for Cluster #2	[]	[CRYAB, HSP90AB1, SERPINE1, THBS1, YOD1]
GO:0061136	regulation of proteasomal protein catabolic process	GO_BiologicalProcess-EBI-QuickGO-GOA_20.11.2017_00h00	0.00560893	0.000303091	Group2	5	Specific for Cluster #2	[]	[ARAF, HSP90AB1, PSMC1, TRIB1, YOD1]
GO:0043161	proteasome-mediated ubiquitin-dependent protein catabolic process	GO_BiologicalProcess-EBI-QuickGO-GOA_20.11.2017_00h00	0.0268334	0.000303091	Group2	5	Specific for Cluster #2	[]	[ARAF, HSP90AB1, PSMC1, TRIB1, YOD1]
KEGG:04141	Protein processing in endoplasmic reticulum	KEGG_20.11.2017	0.000961917	0.000460361	Group3	6	Specific for Cluster #2	[]	[CAPN2, CRYAB, HSP90AA1, HSP90AB1, HSPA8, YOD1]
R-HSA:2262752	Cellular responses to stress	REACTOME_Pathways_20.11.2017	0.00106918	0.000460361	Group3	9	Specific for Cluster #2	[]	[BAG3, CRYAB, DNAJA4, FKBP4, HSP90AA1, HSP90AB1, HSPA8, PSMC1, STIP1]
R-HSA:3371497	HSP90 chaperone cycle for steroid hormone receptors (SHR)	REACTOME_Pathways_20.11.2017	2.98454e-06	0.000460361	Group3	6	Specific for Cluster #2	[]	[DNAJA4, FKBP4, HSP90AA1, HSP90AB1, HSPA8, STIP1]
R-HSA:3371556	Cellular response to heat stress	REACTOME_Pathways_20.11.2017	3.65891e-05	0.000460361	Group3	6	Specific for Cluster #2	[]	[BAG3, CRYAB, FKBP4, HSP90AA1, HSP90AB1, HSPA8]
R-HSA:3371571	HSF1-dependent transactivation	REACTOME_Pathways_20.11.2017	1.1874e-06	0.000460361	Group3	5	Specific for Cluster #2	[]	[CRYAB, FKBP4, HSP90AA1, HSP90AB1, HSPA8]
R-HSA:8953897	Cellular responses to external stimuli	REACTOME_Pathways_20.11.2017	0.00304674	0.000460361	Group3	9	Specific for Cluster #2	[]	[BAG3, CRYAB, DNAJA4, FKBP4, HSP90AA1, HSP90AB1, HSPA8, PSMC1, STIP1]
GO:0045861	negative regulation of proteolysis	GO_BiologicalProcess-EBI-QuickGO-GOA_20.11.2017_00h00	0.039775	0.000460361	Group3	5	Specific for Cluster #2	[]	[CRYAB, HSP90AB1, SERPINE1, THBS1, YOD1]
R-HSA:397014	Muscle contraction	REACTOME_Pathways_20.11.2017	4.32204e-06	1.53657e-05	Group4	9	None Specific Cluster	[AKAP9, ATP1A2, ATP1B1, PLN, TRDN]	[ACTN3, ATP1A1, DMPK, KCNJ11]
R-HSA:5576891	Cardiac conduction	REACTOME_Pathways_20.11.2017	3.18817e-06	1.53657e-05	Group4	8	Specific for Cluster #1	[AKAP9, ATP1A2, ATP1B1, PLN, TRDN]	[ATP1A1, DMPK, KCNJ11]
GO:0061337	cardiac conduction	GO_BiologicalProcess-EBI-QuickGO-GOA_20.11.2017_00h00	3.76785e-06	1.53657e-05	Group4	8	Specific for Cluster #1	[AKAP9, ATP1A2, ATP1B1, PLN, TRDN]	[ATP1A1, DMPK, KCNJ11]
GO:0008016	regulation of heart contraction	GO_BiologicalProcess-EBI-QuickGO-GOA_20.11.2017_00h00	1.78885e-06	1.53657e-05	Group4	10	None Specific Cluster	[AKAP9, ATP1A2, ATP1B1, PLN, TRDN]	[ATP1A1, DMPK, KCNJ11, PDE4B, SNTA1]
GO:0034765	regulation of ion transmembrane transport	GO_BiologicalProcess-EBI-QuickGO-GOA_20.11.2017_00h00	0.000484353	1.53657e-05	Group4	10	None Specific Cluster	[AKAP9, ATP1A2, ATP1B1, PLN, TRDN]	[KCNJ11, PDE4B, RRAD, SNTA1, THBS1]
GO:0010959	regulation of metal ion transport	GO_BiologicalProcess-EBI-QuickGO-GOA_20.11.2017_00h00	6.85293e-05	1.53657e-05	Group4	10	None Specific Cluster	[AKAP9, ATP1A2, ATP1B1, PLN, TRDN]	[ATP1A1, DMPK, PDE4B, RRAD, SNTA1]
GO:0030001	metal ion transport	GO_BiologicalProcess-EBI-QuickGO-GOA_20.11.2017_00h00	6.74884e-05	1.53657e-05	Group4	15	Specific for Cluster #2	[AKAP9, ATP1A2, ATP1B1, CUL5, PLN, TRDN]	[ATP1A1, DMPK, FKBP4, KCNJ11, PDE4B, RRAD, SLC20A1, SNTA1, TMEM38A]
GO:0032412	regulation of ion transmembrane transporter activity	GO_BiologicalProcess-EBI-QuickGO-GOA_20.11.2017_00h00	0.000113664	1.53657e-05	Group4	8	Specific for Cluster #1	[AKAP9, ATP1A2, ATP1B1, PLN, TRDN]	[KCNJ11, PDE4B, RRAD]
GO:0070588	calcium ion transmembrane transport	GO_BiologicalProcess-EBI-QuickGO-GOA_20.11.2017_00h00	0.00336963	1.53657e-05	Group4	7	Specific for Cluster #1	[ATP1A2, ATP1B1, CUL5, PLN, TRDN]	[PDE4B, RRAD]
